# Supplementary material for: A double salt of iodo­bis­muthate: cis-aqua­iodidobis(1,10-phenanthroline)cobalt(II) tris­(1,10-phenanthroline)cobalt(II) trans-hexa-μ2-iodido-hexa­iodidotribismuthate(III)
Source: Acta Crystallogr Sect E Struct Rep Online. 2011 Aug 27;67(Pt 9):m1284–5. doi: 10.1107/S1600536811033460 (PMC3200835; doi:10.1107/S1600536811033460)
Supplement: Supplementary file 1 [file e-67-m1284-sup1.cif]

##############################################################################
#                                                                            #
# This CIF contains the data in a paper accepted for publication in          #
# Acta Crystallographica Section E. It conforms to the requirements of       #
# Notes for Authors for Acta Crystallographica Section E, and has been       #
# peer reviewed under the auspices of the IUCr Commission on Journals.       #
#                                                                            #
# Full details of the Crystallographic Information File format               #
# are given in the paper "The Crystallographic Information File (CIF):       #
# a New Standard Archive File for Crystallography" by S. R. Hall, F. H.      #
# Allen and I. D. Brown [Acta Cryst. (1991), A47, 655-685].                  #
#                                                                            #
# The current version of the core CIF dictionary is obtainable from          #
# ftp://ftp.iucr.org/pub/cif_core.dic.                                       #
#                                                                            #
# Software is freely available for graphical display of the structure(s)     #
# in this CIF. For information consult the CIF software page                 #
# http://www.iucr.org/resources/cif/software.                                #
#                                                                            #
# This file may be used for bona fide research purposes within the           #
# scientific community so long as proper attribution is given to the journal # 
# article from which it was obtained.                                        #
#                                                                            #
##############################################################################
data_I
_audit_creation_method     SHELXL-97
_chemical_name_systematic
;
<i>cis</i>-aquaiodidobis(1,10-phenanthroline)cobalt(II)
tris(1,10-phenanthroline)cobalt(II)
<i>trans</i>-hexa-\m~2~-iodido-hexaiodidotribismuthate(III)
;
_chemical_name_common     ?
_chemical_formula_moiety     'C36 H24 Co N6 2+, C24 H18 Co I N4 O +, Bi3 I12 3-'
_chemical_formula_sum     'C60 H42 Bi3 Co2 I13 N10 O'
_chemical_formula_iupac
                        '[Co (C12 H8 N2)3] [Co I (C12 H8 N2)2 (H2 O)] [Bi3 I12]'
_chemical_formula_weight     3313.6
_chemical_melting_point     ?
_symmetry_cell_setting     orthorhombic
_symmetry_space_group_name_H-M     'P n a 21'
_symmetry_space_group_name_Hall     'P 2c -2n'
loop_
    _symmetry_equiv_pos_as_xyz
    'x, y, z'
    '-x, -y, z+1/2'
    '-x+1/2, y+1/2, z+1/2'
    'x+1/2, -y+1/2, z'
_cell_length_a     35.188(8)
_cell_length_b     17.641(4)
_cell_length_c     12.793(3)
_cell_angle_alpha     90.00
_cell_angle_beta     90.00
_cell_angle_gamma     90.00
_cell_volume     7941(3)
_cell_formula_units_Z     4
_cell_measurement_reflns_used     3822
_cell_measurement_theta_min     2.0844
_cell_measurement_theta_max     27.4835
_cell_measurement_temperature     293(2)
_exptl_crystal_description     prism
_exptl_crystal_colour     red
_exptl_crystal_size_max     0.30
_exptl_crystal_size_mid     0.24
_exptl_crystal_size_min     0.20
_exptl_crystal_density_diffrn     2.770
_exptl_crystal_density_meas     ?
_exptl_crystal_density_method     'not measured'
_exptl_crystal_F_000     5880
_exptl_absorpt_coefficient_mu     12.132
_exptl_absorpt_correction_type     multi-scan
_exptl_absorpt_process_details     '(ABSCOR; Higashi, 1995)'
_exptl_absorpt_correction_T_min     0.043
_exptl_absorpt_correction_T_max     0.088
_exptl_special_details     ?
_diffrn_ambient_temperature     293(2)
_diffrn_radiation_type     MoK\a
_diffrn_radiation_wavelength     0.71075
_diffrn_radiation_source     'fine-focus sealed tube'
_diffrn_radiation_monochromator     graphite
_diffrn_measurement_device_type     'Rigaku R-AXIS RAPID'
_diffrn_measurement_method     'CCD_Profile_fitting'
_diffrn_detector_area_resol_mean     14.6306
_diffrn_reflns_number     58697
_diffrn_reflns_av_R_equivalents     0.0370
_diffrn_reflns_av_sigmaI/netI     0.0586
_diffrn_reflns_theta_min     2.09
_diffrn_reflns_theta_max     27.48
_diffrn_reflns_theta_full     27.48
_diffrn_measured_fraction_theta_max     0.999
_diffrn_measured_fraction_theta_full     0.999
_diffrn_reflns_limit_h_min     -45
_diffrn_reflns_limit_h_max     45
_diffrn_reflns_limit_k_min     -22
_diffrn_reflns_limit_k_max     20
_diffrn_reflns_limit_l_min     -16
_diffrn_reflns_limit_l_max     16
_diffrn_standards_number     ?
_diffrn_standards_interval_count     ?
_diffrn_standards_interval_time     ?
_diffrn_standards_decay_%     ?
_refine_special_details
;
Refinement of <i>F</i>^2^ against ALL reflections. The weighted <i>R</i>-factor
<i>wR</i> and goodness of fit <i>S</i> are based on <i>F</i>^2^, conventional
<i>R</i>-factors <i>R</i> are based on <i>F</i>, with <i>F</i> set to zero for
negative <i>F</i>^2^. The threshold expression of <i>F</i>^2^ >
\s(<i>F</i>^2^) is used only for calculating <i>R</i>-factors(gt) <i>etc</i>.
and is not relevant to the choice of reflections for refinement.
<i>R</i>-factors based on <i>F</i>^2^ are statistically about twice as large
as those based on <i>F</i>, and <i>R</i>- factors based on ALL data will be
even larger.
;
_reflns_number_total     18072
_reflns_number_gt     16129
_reflns_threshold_expression     I>2sigma(I)
_refine_ls_structure_factor_coef     Fsqd
_refine_ls_matrix_type     full
_refine_ls_R_factor_all     0.0437
_refine_ls_R_factor_gt     0.0372
_refine_ls_wR_factor_gt     0.0786
_refine_ls_wR_factor_ref     0.0824
_refine_ls_goodness_of_fit_ref     1.038
_refine_ls_restrained_S_all     1.038
_refine_ls_number_reflns     18072
_refine_ls_number_parameters     802
_refine_ls_number_restraints     1
_refine_ls_hydrogen_treatment     constr
_refine_ls_weighting_scheme     calc
_refine_ls_weighting_details
                 'calc w=1/[\s^2^(Fo^2^)+(0.0228P)^2^] where P=(Fo^2^+2Fc^2^)/3'
_atom_sites_solution_hydrogens     geom
_atom_sites_solution_primary     direct
_atom_sites_solution_secondary     difmap
_refine_ls_shift/su_max     0.003
_refine_ls_shift/su_mean     0.000
_refine_diff_density_max     1.286
_refine_diff_density_min     -2.132
_refine_ls_extinction_method     none
_refine_ls_extinction_coef     ?
_refine_ls_abs_structure_details     'Flack (1983), 8549 Friedel pairs'
_refine_ls_abs_structure_Flack     -0.021(3)
loop_
    _atom_type_symbol
    _atom_type_description
    _atom_type_scat_dispersion_real
    _atom_type_scat_dispersion_imag
    _atom_type_scat_source
    'C' 'C' 0.0033 0.0016
                         'International Tables Vol C Tables 4.2.6.8 and 6.1.1.4'
    'H' 'H' 0.0000 0.0000
                         'International Tables Vol C Tables 4.2.6.8 and 6.1.1.4'
    'N' 'N' 0.0061 0.0033
                         'International Tables Vol C Tables 4.2.6.8 and 6.1.1.4'
    'O' 'O' 0.0106 0.0060
                         'International Tables Vol C Tables 4.2.6.8 and 6.1.1.4'
    'Co' 'Co' 0.3494 0.9721
                         'International Tables Vol C Tables 4.2.6.8 and 6.1.1.4'
    'I' 'I' -0.4742 1.8119
                         'International Tables Vol C Tables 4.2.6.8 and 6.1.1.4'
    'Bi' 'Bi' -4.1077 10.2566
                         'International Tables Vol C Tables 4.2.6.8 and 6.1.1.4'
_computing_data_collection     'PROCESS-AUTO (Rigaku, 1998)'
_computing_cell_refinement     'PROCESS-AUTO (Rigaku, 1998)'
_computing_data_reduction     'CrystalStructure (Rigaku/MSC, 2004)'
_computing_structure_solution     'SHELXS97 (Sheldrick, 2008)'
_computing_structure_refinement     'SHELXL97 (Sheldrick, 2008)'
_computing_molecular_graphics     'SHELXTL (Sheldrick, 2008)'
_computing_publication_material     'SHELXTL (Sheldrick, 2008)'
loop_
    _atom_site_type_symbol
    _atom_site_label
    _atom_site_fract_x
    _atom_site_fract_y
    _atom_site_fract_z
    _atom_site_U_iso_or_equiv
    _atom_site_adp_type
    _atom_site_calc_flag
    _atom_site_refinement_flags
    _atom_site_occupancy
    _atom_site_symmetry_multiplicity
    _atom_site_disorder_assembly
    _atom_site_disorder_group
    Bi Bi1 0.729444(11) 0.41490(2) 0.76524(3) 0.04238(8) Uani d . 1 1 . .
    Bi Bi2 0.823474(10) 0.27776(2) 0.74040(3) 0.04182(8) Uani d . 1 1 . .
    Bi Bi3 0.927594(10) 0.16140(2) 0.72011(3) 0.04570(9) Uani d . 1 1 . .
    I I1 0.70619(2) 0.45693(5) 0.97088(6) 0.0594(2) Uani d . 1 1 . .
    I I2 0.65702(2) 0.37075(5) 0.67782(7) 0.0603(2) Uani d . 1 1 . .
    I I3 0.72529(2) 0.56938(4) 0.68774(7) 0.0620(2) Uani d . 1 1 . .
    I I4 0.74462(2) 0.23346(4) 0.82856(6) 0.05358(18) Uani d . 1 1 . .
    I I5 0.82014(2) 0.43104(4) 0.85842(6) 0.05498(18) Uani d . 1 1 . .
    I I6 0.78032(2) 0.35076(4) 0.55956(6) 0.05609(18) Uani d . 1 1 . .
    I I7 0.87167(2) 0.20602(5) 0.92549(6) 0.05428(18) Uani d . 1 1 . .
    I I8 0.83795(2) 0.12167(4) 0.64181(6) 0.04925(16) Uani d . 1 1 . .
    I I9 0.89658(2) 0.32820(5) 0.63692(8) 0.0665(2) Uani d . 1 1 . .
    I I10 0.94555(3) 0.01567(5) 0.81368(8) 0.0797(3) Uani d . 1 1 . .
    I I11 0.99598(3) 0.23902(6) 0.79367(8) 0.0851(3) Uani d . 1 1 . .
    I I12 0.95859(2) 0.12464(5) 0.51510(7) 0.0630(2) Uani d . 1 1 . .
    I I13 0.91231(2) 0.48170(5) 1.23063(8) 0.0690(2) Uani d . 1 1 . .
    Co Co1 0.94658(4) 0.34209(8) 1.19425(11) 0.0480(3) Uani d . 1 1 . .
    Co Co2 0.66931(3) 0.28855(7) 1.24912(10) 0.0357(3) Uani d . 1 1 . .
    O O1 0.9183(3) 0.3532(5) 1.0458(7) 0.073(2) Uani d . 1 1 . .
    N N1 0.9959(2) 0.3921(5) 1.1321(7) 0.050(2) Uani d . 1 1 . .
    N N2 0.9809(2) 0.3580(5) 1.3329(7) 0.047(2) Uani d . 1 1 . .
    N N3 0.9643(2) 0.2297(5) 1.1549(7) 0.051(2) Uani d . 1 1 . .
    N N4 0.9038(2) 0.2740(5) 1.2648(7) 0.048(2) Uani d . 1 1 . .
    N N5 0.6377(2) 0.3360(4) 1.1235(6) 0.0387(17) Uani d . 1 1 . .
    N N6 0.6602(2) 0.1921(5) 1.1506(6) 0.0382(17) Uani d . 1 1 . .
    N N7 0.6195(2) 0.2741(4) 1.3408(7) 0.0427(19) Uani d . 1 1 . .
    N N8 0.6899(2) 0.2230(4) 1.3769(6) 0.0388(17) Uani d . 1 1 . .
    N N9 0.6823(2) 0.3941(4) 1.3209(6) 0.0388(17) Uani d . 1 1 . .
    N N10 0.7250(2) 0.3095(4) 1.1913(6) 0.0395(17) Uani d . 1 1 . .
    C C1 1.0035(4) 0.4052(7) 1.0297(9) 0.062(3) Uani d . 1 1 . .
    H H1 0.9864 0.3893 0.9789 0.075 Uiso calc R 1 1 . .
    C C2 1.0369(4) 0.4425(7) 0.9999(12) 0.069(4) Uani d . 1 1 . .
    H H2 1.0422 0.4496 0.9293 0.083 Uiso calc R 1 1 . .
    C C3 1.0610(4) 0.4677(8) 1.0713(12) 0.073(4) Uani d . 1 1 . .
    H H3 1.0820 0.4961 1.0511 0.087 Uiso calc R 1 1 . .
    C C4 1.0551(3) 0.4522(6) 1.1748(11) 0.060(3) Uani d . 1 1 . .
    C C5 1.0217(3) 0.4127(6) 1.2018(9) 0.048(2) Uani d . 1 1 . .
    C C6 1.0792(3) 0.4725(7) 1.2596(14) 0.080(4) Uani d . 1 1 . .
    H H6 1.1020 0.4968 1.2442 0.096 Uiso calc R 1 1 . .
    C C7 1.0708(4) 0.4582(8) 1.3652(14) 0.081(5) Uani d . 1 1 . .
    H H7 1.0879 0.4722 1.4172 0.097 Uiso calc R 1 1 . .
    C C8 1.0364(3) 0.4226(6) 1.3917(11) 0.058(3) Uani d . 1 1 . .
    C C9 1.0126(3) 0.3984(6) 1.3119(9) 0.048(2) Uani d . 1 1 . .
    C C10 1.0258(4) 0.4074(7) 1.4943(11) 0.064(3) Uani d . 1 1 . .
    H H10 1.0411 0.4239 1.5492 0.077 Uiso calc R 1 1 . .
    C C11 0.9943(4) 0.3698(6) 1.5140(10) 0.061(3) Uani d . 1 1 . .
    H H11 0.9869 0.3603 1.5825 0.073 Uiso calc R 1 1 . .
    C C12 0.9719(3) 0.3445(6) 1.4301(9) 0.051(3) Uani d . 1 1 . .
    H H12 0.9499 0.3171 1.4443 0.062 Uiso calc R 1 1 . .
    C C13 0.9944(4) 0.2074(8) 1.0990(12) 0.077(4) Uani d . 1 1 . .
    H H13 1.0113 0.2442 1.0757 0.093 Uiso calc R 1 1 . .
    C C14 1.0017(4) 0.1333(9) 1.0741(13) 0.090(5) Uani d . 1 1 . .
    H H14 1.0229 0.1205 1.0346 0.108 Uiso calc R 1 1 . .
    C C15 0.9767(4) 0.0775(9) 1.1092(12) 0.083(4) Uani d . 1 1 . .
    H H15 0.9811 0.0271 1.0918 0.100 Uiso calc R 1 1 . .
    C C16 0.9466(3) 0.0957(7) 1.1674(11) 0.063(3) Uani d . 1 1 . .
    C C17 0.9406(3) 0.1761(6) 1.1893(8) 0.044(2) Uani d . 1 1 . .
    C C18 0.9197(4) 0.0419(7) 1.2025(12) 0.076(4) Uani d . 1 1 . .
    H H18 0.9228 -0.0092 1.1869 0.092 Uiso calc R 1 1 . .
    C C19 0.8883(4) 0.0664(8) 1.2610(12) 0.079(4) Uani d . 1 1 . .
    H H19 0.8710 0.0306 1.2853 0.095 Uiso calc R 1 1 . .
    C C20 0.8819(3) 0.1462(6) 1.2848(9) 0.050(2) Uani d . 1 1 . .
    C C21 0.9077(3) 0.1987(5) 1.2484(7) 0.040(2) Uani d . 1 1 . .
    C C22 0.8512(3) 0.1718(8) 1.3433(9) 0.064(3) Uani d . 1 1 . .
    H H22 0.8336 0.1377 1.3706 0.076 Uiso calc R 1 1 . .
    C C23 0.8474(3) 0.2461(8) 1.3595(9) 0.064(3) Uani d . 1 1 . .
    H H23 0.8270 0.2646 1.3978 0.076 Uiso calc R 1 1 . .
    C C24 0.8737(3) 0.2943(6) 1.3196(9) 0.054(3) Uani d . 1 1 . .
    H H24 0.8703 0.3458 1.3319 0.065 Uiso calc R 1 1 . .
    C C25 0.6257(3) 0.4058(6) 1.1125(8) 0.046(2) Uani d . 1 1 . .
    H H25 0.6307 0.4407 1.1653 0.055 Uiso calc R 1 1 . .
    C C26 0.6054(3) 0.4299(7) 1.0230(9) 0.057(3) Uani d . 1 1 . .
    H H26 0.5979 0.4802 1.0160 0.068 Uiso calc R 1 1 . .
    C C27 0.5969(3) 0.3778(7) 0.9469(9) 0.058(3) Uani d . 1 1 . .
    H H27 0.5825 0.3924 0.8893 0.070 Uiso calc R 1 1 . .
    C C28 0.6094(3) 0.3047(6) 0.9551(7) 0.040(2) Uani d . 1 1 . .
    C C29 0.6294(2) 0.2841(5) 1.0462(7) 0.0351(19) Uani d . 1 1 . .
    C C30 0.6035(3) 0.2468(8) 0.8777(8) 0.060(3) Uani d . 1 1 . .
    H H30 0.5914 0.2599 0.8157 0.072 Uiso calc R 1 1 . .
    C C31 0.6148(3) 0.1740(7) 0.8911(8) 0.057(3) Uani d . 1 1 . .
    H H31 0.6091 0.1375 0.8411 0.069 Uiso calc R 1 1 . .
    C C32 0.6356(3) 0.1540(6) 0.9819(8) 0.046(2) Uani d . 1 1 . .
    C C33 0.6427(2) 0.2095(6) 1.0599(7) 0.038(2) Uani d . 1 1 . .
    C C34 0.6498(3) 0.0805(6) 0.9990(9) 0.057(3) Uani d . 1 1 . .
    H H34 0.6469 0.0433 0.9480 0.068 Uiso calc R 1 1 . .
    C C35 0.6677(3) 0.0638(6) 1.0902(10) 0.057(3) Uani d . 1 1 . .
    H H35 0.6765 0.0151 1.1037 0.069 Uiso calc R 1 1 . .
    C C36 0.6726(3) 0.1211(6) 1.1621(9) 0.050(3) Uani d . 1 1 . .
    H H36 0.6855 0.1094 1.2234 0.060 Uiso calc R 1 1 . .
    C C37 0.5847(3) 0.3036(7) 1.3247(11) 0.062(3) Uani d . 1 1 . .
    H H37 0.5796 0.3265 1.2607 0.074 Uiso calc R 1 1 . .
    C C38 0.5558(4) 0.3012(7) 1.4008(11) 0.068(4) Uani d . 1 1 . .
    H H38 0.5325 0.3247 1.3889 0.082 Uiso calc R 1 1 . .
    C C39 0.5626(3) 0.2635(7) 1.4929(10) 0.066(4) Uani d . 1 1 . .
    H H39 0.5438 0.2612 1.5437 0.079 Uiso calc R 1 1 . .
    C C40 0.5980(3) 0.2284(6) 1.5112(8) 0.051(3) Uani d . 1 1 . .
    C C41 0.6260(3) 0.2371(6) 1.4333(7) 0.042(2) Uani d . 1 1 . .
    C C42 0.6072(4) 0.1857(7) 1.6013(8) 0.060(3) Uani d . 1 1 . .
    H H42 0.5890 0.1796 1.6535 0.072 Uiso calc R 1 1 . .
    C C43 0.6425(5) 0.1528(8) 1.6137(9) 0.077(4) Uani d . 1 1 . .
    H H43 0.6473 0.1228 1.6720 0.092 Uiso calc R 1 1 . .
    C C44 0.6716(4) 0.1641(7) 1.5385(8) 0.058(3) Uani d . 1 1 . .
    C C45 0.6637(3) 0.2072(6) 1.4496(7) 0.040(2) Uani d . 1 1 . .
    C C46 0.7092(4) 0.1379(7) 1.5523(10) 0.068(4) Uani d . 1 1 . .
    H H46 0.7159 0.1101 1.6113 0.082 Uiso calc R 1 1 . .
    C C47 0.7350(4) 0.1540(7) 1.4780(9) 0.058(3) Uani d . 1 1 . .
    H H47 0.7598 0.1357 1.4835 0.069 Uiso calc R 1 1 . .
    C C48 0.7247(3) 0.1973(7) 1.3949(8) 0.052(3) Uani d . 1 1 . .
    H H48 0.7435 0.2099 1.3468 0.063 Uiso calc R 1 1 . .
    C C49 0.6608(3) 0.4361(6) 1.3840(9) 0.051(3) Uani d . 1 1 . .
    H H49 0.6364 0.4194 1.4002 0.062 Uiso calc R 1 1 . .
    C C50 0.6736(4) 0.5045(7) 1.4270(10) 0.066(3) Uani d . 1 1 . .
    H H50 0.6577 0.5331 1.4696 0.079 Uiso calc R 1 1 . .
    C C51 0.7087(4) 0.5284(6) 1.4065(9) 0.062(3) Uani d . 1 1 . .
    H H51 0.7171 0.5740 1.4345 0.074 Uiso calc R 1 1 . .
    C C52 0.7326(3) 0.4864(6) 1.3446(8) 0.054(3) Uani d . 1 1 . .
    C C53 0.7180(3) 0.4188(5) 1.3011(7) 0.040(2) Uani d . 1 1 . .
    C C54 0.7714(3) 0.5072(7) 1.3148(10) 0.062(3) Uani d . 1 1 . .
    H H54 0.7814 0.5526 1.3393 0.074 Uiso calc R 1 1 . .
    C C55 0.7925(3) 0.4640(7) 1.2545(12) 0.069(4) Uani d . 1 1 . .
    H H55 0.8175 0.4782 1.2410 0.083 Uiso calc R 1 1 . .
    C C56 0.7786(3) 0.3974(7) 1.2103(9) 0.053(3) Uani d . 1 1 . .
    C C57 0.7410(3) 0.3753(6) 1.2326(8) 0.044(2) Uani d . 1 1 . .
    C C58 0.8006(3) 0.3490(8) 1.1439(11) 0.072(4) Uani d . 1 1 . .
    H H58 0.8259 0.3598 1.1292 0.086 Uiso calc R 1 1 . .
    C C59 0.7832(4) 0.2867(8) 1.1031(10) 0.065(3) Uani d . 1 1 . .
    H H59 0.7971 0.2559 1.0579 0.078 Uiso calc R 1 1 . .
    C C60 0.7461(3) 0.2669(6) 1.1253(8) 0.052(3) Uani d . 1 1 . .
    H H60 0.7355 0.2240 1.0947 0.062 Uiso calc R 1 1 . .
loop_
    _atom_site_aniso_label
    _atom_site_aniso_U_11
    _atom_site_aniso_U_22
    _atom_site_aniso_U_33
    _atom_site_aniso_U_12
    _atom_site_aniso_U_13
    _atom_site_aniso_U_23
    Bi1 0.04515(18) 0.03708(18) 0.04490(19) 0.00082(15) 0.01068(16) -0.00305(16)
    Bi2 0.04319(18) 0.03795(18) 0.04431(19) 0.00065(15) 0.00703(15) -0.00474(16)
    Bi3 0.03915(17) 0.0468(2) 0.0512(2) -0.00312(16) 0.00139(16) -0.00271(18)
    I1 0.0661(5) 0.0642(5) 0.0480(4) 0.0029(4) 0.0210(3) -0.0015(4)
    I2 0.0588(4) 0.0525(4) 0.0695(5) -0.0107(4) -0.0018(4) -0.0047(4)
    I3 0.0789(5) 0.0478(4) 0.0593(5) -0.0110(4) 0.0024(4) 0.0031(4)
    I4 0.0535(4) 0.0435(4) 0.0636(5) -0.0051(3) 0.0094(3) 0.0048(3)
    I5 0.0583(4) 0.0473(4) 0.0593(4) -0.0091(3) 0.0134(3) -0.0133(3)
    I6 0.0724(5) 0.0548(4) 0.0410(4) 0.0145(4) 0.0061(3) -0.0028(3)
    I7 0.0577(4) 0.0608(5) 0.0444(4) -0.0058(4) -0.0023(3) -0.0068(3)
    I8 0.0550(4) 0.0424(4) 0.0504(4) -0.0032(3) -0.0045(3) -0.0111(3)
    I9 0.0621(5) 0.0546(5) 0.0827(6) -0.0052(4) 0.0257(4) 0.0025(4)
    I10 0.0958(7) 0.0570(5) 0.0864(7) 0.0046(5) -0.0075(5) 0.0137(5)
    I11 0.0659(5) 0.1084(8) 0.0811(7) -0.0338(5) -0.0216(5) 0.0048(6)
    I12 0.0617(5) 0.0668(5) 0.0605(5) -0.0092(4) 0.0181(4) -0.0060(4)
    I13 0.0757(5) 0.0556(5) 0.0757(6) 0.0044(4) -0.0007(5) -0.0070(4)
    Co1 0.0452(7) 0.0521(9) 0.0466(8) -0.0125(7) 0.0058(6) -0.0026(7)
    Co2 0.0374(6) 0.0384(6) 0.0313(6) 0.0002(5) 0.0036(5) 0.0018(5)
    O1 0.085(6) 0.079(6) 0.054(5) -0.016(5) -0.017(4) -0.004(4)
    N1 0.050(5) 0.048(5) 0.051(5) -0.018(4) 0.004(4) -0.003(4)
    N2 0.037(4) 0.052(5) 0.051(5) 0.001(4) 0.007(4) 0.012(4)
    N3 0.049(5) 0.052(5) 0.053(5) -0.003(4) 0.014(4) 0.003(4)
    N4 0.037(4) 0.058(5) 0.048(5) -0.003(4) 0.005(4) -0.002(4)
    N5 0.042(4) 0.039(4) 0.036(4) 0.006(3) 0.007(3) 0.008(3)
    N6 0.033(4) 0.046(5) 0.036(4) 0.001(3) 0.000(3) -0.002(3)
    N7 0.038(4) 0.040(5) 0.050(5) -0.005(4) 0.010(4) 0.011(4)
    N8 0.053(5) 0.032(4) 0.032(4) 0.001(4) 0.000(3) -0.005(3)
    N9 0.045(4) 0.040(4) 0.031(4) 0.005(4) 0.003(3) 0.000(3)
    N10 0.038(4) 0.038(4) 0.042(4) -0.001(3) 0.007(3) 0.007(4)
    C1 0.077(8) 0.055(7) 0.055(7) -0.011(6) 0.022(6) 0.002(6)
    C2 0.066(8) 0.059(8) 0.083(10) 0.006(7) 0.033(7) 0.017(7)
    C3 0.055(7) 0.069(9) 0.093(11) 0.003(7) 0.044(7) 0.012(8)
    C4 0.033(5) 0.033(6) 0.114(11) -0.007(4) 0.013(6) 0.000(6)
    C5 0.040(5) 0.042(6) 0.062(7) -0.003(4) 0.007(5) -0.002(5)
    C6 0.048(6) 0.059(8) 0.133(14) -0.020(6) 0.004(8) -0.005(9)
    C7 0.055(8) 0.054(8) 0.134(14) -0.010(6) -0.030(8) -0.023(9)
    C8 0.050(6) 0.040(6) 0.082(9) -0.006(5) -0.016(6) -0.003(6)
    C9 0.041(5) 0.033(5) 0.070(7) 0.002(4) -0.004(5) -0.008(5)
    C10 0.059(7) 0.054(8) 0.078(9) 0.006(6) -0.016(6) -0.008(6)
    C11 0.072(8) 0.051(7) 0.059(7) 0.018(6) -0.012(6) 0.007(6)
    C12 0.051(6) 0.045(6) 0.058(7) 0.006(5) -0.001(5) 0.013(5)
    C13 0.053(7) 0.084(10) 0.095(11) 0.015(7) 0.021(7) 0.014(8)
    C14 0.081(10) 0.084(11) 0.105(13) 0.017(9) 0.030(9) -0.009(10)
    C15 0.097(11) 0.074(10) 0.079(10) 0.031(9) 0.000(8) -0.018(8)
    C16 0.055(7) 0.049(7) 0.085(9) 0.011(6) -0.005(6) 0.002(6)
    C17 0.035(5) 0.051(6) 0.046(5) 0.000(4) -0.003(4) 0.005(5)
    C18 0.082(9) 0.050(7) 0.097(11) -0.015(7) 0.004(8) -0.017(7)
    C19 0.080(9) 0.068(9) 0.088(10) -0.022(7) 0.000(8) 0.004(8)
    C20 0.046(5) 0.050(6) 0.053(6) -0.011(5) 0.003(4) -0.006(5)
    C21 0.048(5) 0.041(5) 0.031(5) -0.005(4) 0.000(4) -0.006(4)
    C22 0.056(7) 0.084(9) 0.051(7) -0.026(6) 0.020(5) 0.004(6)
    C23 0.056(7) 0.078(9) 0.057(7) -0.024(6) 0.020(6) -0.019(6)
    C24 0.053(6) 0.053(7) 0.055(7) -0.013(5) 0.017(5) -0.016(5)
    C25 0.049(6) 0.040(6) 0.050(6) 0.009(5) 0.008(5) 0.003(4)
    C26 0.057(7) 0.057(7) 0.057(7) 0.022(6) 0.011(5) 0.015(6)
    C27 0.046(6) 0.077(8) 0.052(7) 0.014(6) -0.010(5) 0.014(6)
    C28 0.036(5) 0.048(6) 0.038(5) 0.000(4) 0.001(4) 0.011(4)
    C29 0.036(4) 0.043(5) 0.027(4) -0.005(4) 0.005(3) 0.005(4)
    C30 0.057(7) 0.086(9) 0.038(6) -0.019(6) -0.016(5) 0.010(6)
    C31 0.062(7) 0.068(8) 0.041(6) -0.021(6) 0.003(5) -0.008(5)
    C32 0.041(5) 0.058(7) 0.038(5) -0.004(5) 0.002(4) -0.002(5)
    C33 0.026(4) 0.045(6) 0.041(5) -0.006(4) 0.002(4) -0.003(4)
    C34 0.065(7) 0.047(7) 0.058(7) -0.014(6) 0.007(6) -0.016(5)
    C35 0.057(7) 0.038(6) 0.077(8) 0.009(5) -0.005(6) -0.003(6)
    C36 0.049(6) 0.042(6) 0.058(7) 0.008(5) -0.012(5) 0.004(5)
    C37 0.032(5) 0.068(8) 0.086(9) -0.001(5) 0.018(5) 0.019(7)
    C38 0.060(7) 0.061(8) 0.085(10) 0.001(6) 0.026(7) 0.003(7)
    C39 0.065(8) 0.060(8) 0.074(8) -0.022(6) 0.036(6) -0.007(6)
    C40 0.061(7) 0.046(6) 0.046(6) -0.019(5) 0.020(5) -0.011(5)
    C41 0.050(6) 0.043(6) 0.034(5) -0.011(5) 0.004(4) 0.004(4)
    C42 0.087(9) 0.062(8) 0.031(5) -0.027(7) 0.021(5) -0.006(5)
    C43 0.113(12) 0.084(10) 0.034(6) -0.021(9) 0.010(7) 0.011(6)
    C44 0.085(8) 0.058(7) 0.031(5) -0.019(6) -0.014(5) 0.001(5)
    C45 0.051(5) 0.039(5) 0.029(4) -0.005(4) 0.000(4) 0.006(4)
    C46 0.089(9) 0.050(7) 0.065(8) 0.005(7) -0.037(7) 0.011(6)
    C47 0.067(7) 0.055(7) 0.051(6) 0.003(6) -0.009(6) 0.002(5)
    C48 0.043(6) 0.066(8) 0.048(6) 0.006(5) -0.007(4) -0.003(5)
    C49 0.052(6) 0.049(6) 0.053(6) 0.012(5) -0.005(5) -0.007(5)
    C50 0.095(10) 0.045(7) 0.057(7) 0.013(7) 0.008(7) -0.008(6)
    C51 0.099(10) 0.037(6) 0.050(7) 0.000(6) -0.006(6) -0.006(5)
    C52 0.068(7) 0.050(7) 0.042(6) -0.012(6) -0.013(5) 0.012(5)
    C53 0.049(5) 0.037(5) 0.034(5) -0.002(4) -0.005(4) 0.003(4)
    C54 0.056(7) 0.048(7) 0.082(9) -0.011(6) -0.016(6) 0.013(6)
    C55 0.034(5) 0.073(8) 0.101(11) -0.013(5) -0.009(6) 0.028(8)
    C56 0.035(5) 0.060(7) 0.063(7) -0.013(5) -0.009(5) 0.019(6)
    C57 0.047(5) 0.047(6) 0.039(5) 0.003(4) -0.004(4) 0.011(4)
    C58 0.036(5) 0.097(10) 0.083(9) 0.001(6) 0.027(6) 0.021(8)
    C59 0.063(8) 0.071(9) 0.062(8) 0.018(7) 0.020(6) 0.004(6)
    C60 0.056(6) 0.053(7) 0.046(6) -0.001(5) 0.020(5) 0.004(5)
_geom_special_details
;
All e.s.d.'s (except the e.s.d. in the dihedral angle between two l.s. planes)
are estimated using the full covariance matrix. The cell e.s.d.'s are taken
into account individually in the estimation of e.s.d.'s in distances, angles
and torsion angles; correlations between e.s.d.'s in cell parameters are only
used when they are defined by crystal symmetry. An approximate (isotropic)
treatment of cell e.s.d.'s is used for estimating e.s.d.'s involving l.s.
planes.
;
loop_
    _geom_bond_atom_site_label_1
    _geom_bond_atom_site_label_2
    _geom_bond_site_symmetry_2
    _geom_bond_distance
    _geom_bond_publ_flag
    Bi1 I1 . 2.8531(10) y
    Bi1 I2 . 2.8901(10) y
    Bi1 I3 . 2.9037(10) y
    Bi1 I4 . 3.3444(11) y
    Bi1 I6 . 3.3778(9) y
    Bi1 I5 . 3.4186(11) y
    Bi2 I9 . 3.0269(10) y
    Bi2 I6 . 3.0523(10) y
    Bi2 I8 . 3.0713(9) y
    Bi2 I4 . 3.0955(10) y
    Bi2 I5 . 3.0992(10) y
    Bi2 I7 . 3.1756(10) y
    Bi3 I10 . 2.9054(11) y
    Bi3 I12 . 2.9135(10) y
    Bi3 I11 . 2.9244(10) y
    Bi3 I9 . 3.3139(11) y
    Bi3 I7 . 3.3757(10) y
    Bi3 I8 . 3.3829(10) y
    I13 Co1 . 2.7815(18) y
    Co1 N1 . 2.104(8) y
    Co1 N4 . 2.128(8) y
    Co1 N3 . 2.138(9) y
    Co1 O1 . 2.154(8) y
    Co1 N2 . 2.165(9) y
    Co2 N7 . 2.124(7) y
    Co2 N10 . 2.125(7) y
    Co2 N9 . 2.126(8) y
    Co2 N5 . 2.126(8) y
    Co2 N8 . 2.130(8) y
    Co2 N6 . 2.142(8) y
    N1 C5 . 1.322(13) ?
    N1 C1 . 1.357(14) ?
    N2 C12 . 1.307(13) ?
    N2 C9 . 1.350(12) ?
    N3 C17 . 1.336(12) ?
    N3 C13 . 1.338(14) ?
    N4 C24 . 1.318(12) ?
    N4 C21 . 1.351(12) ?
    N5 C25 . 1.309(12) ?
    N5 C29 . 1.379(12) ?
    N6 C36 . 1.335(12) ?
    N6 C33 . 1.348(12) ?
    N7 C37 . 1.346(12) ?
    N7 C41 . 1.371(12) ?
    N8 C48 . 1.324(12) ?
    N8 C45 . 1.339(11) ?
    N9 C49 . 1.331(12) ?
    N9 C53 . 1.354(12) ?
    N10 C60 . 1.353(12) ?
    N10 C57 . 1.395(12) ?
    C1 C2 . 1.399(16) ?
    C1 H1 . 0.9300 ?
    C2 C3 . 1.325(19) ?
    C2 H2 . 0.9300 ?
    C3 C4 . 1.367(18) ?
    C3 H3 . 0.9300 ?
    C4 C5 . 1.410(13) ?
    C4 C6 . 1.423(18) ?
    C5 C9 . 1.466(15) ?
    C6 C7 . 1.41(2) ?
    C6 H6 . 0.9300 ?
    C7 C8 . 1.404(17) ?
    C7 H7 . 0.9300 ?
    C8 C9 . 1.387(15) ?
    C8 C10 . 1.391(18) ?
    C10 C11 . 1.318(17) ?
    C10 H10 . 0.9300 ?
    C11 C12 . 1.403(16) ?
    C11 H11 . 0.9300 ?
    C12 H12 . 0.9300 ?
    C13 C14 . 1.369(19) ?
    C13 H13 . 0.9300 ?
    C14 C15 . 1.39(2) ?
    C14 H14 . 0.9300 ?
    C15 C16 . 1.333(18) ?
    C15 H15 . 0.9300 ?
    C16 C18 . 1.414(17) ?
    C16 C17 . 1.461(15) ?
    C17 C21 . 1.437(13) ?
    C18 C19 . 1.403(18) ?
    C18 H18 . 0.9300 ?
    C19 C20 . 1.458(16) ?
    C19 H19 . 0.9300 ?
    C20 C21 . 1.379(13) ?
    C20 C22 . 1.389(15) ?
    C22 C23 . 1.334(17) ?
    C22 H22 . 0.9300 ?
    C23 C24 . 1.357(14) ?
    C23 H23 . 0.9300 ?
    C24 H24 . 0.9300 ?
    C25 C26 . 1.415(15) ?
    C25 H25 . 0.9300 ?
    C26 C27 . 1.372(16) ?
    C26 H26 . 0.9300 ?
    C27 C28 . 1.368(15) ?
    C27 H27 . 0.9300 ?
    C28 C29 . 1.410(12) ?
    C28 C30 . 1.436(15) ?
    C29 C33 . 1.406(13) ?
    C30 C31 . 1.357(16) ?
    C30 H30 . 0.9300 ?
    C31 C32 . 1.416(15) ?
    C31 H31 . 0.9300 ?
    C32 C34 . 1.408(15) ?
    C32 C33 . 1.420(13) ?
    C34 C35 . 1.358(16) ?
    C34 H34 . 0.9300 ?
    C35 C36 . 1.378(15) ?
    C35 H35 . 0.9300 ?
    C36 H36 . 0.9300 ?
    C37 C38 . 1.410(15) ?
    C37 H37 . 0.9300 ?
    C38 C39 . 1.375(18) ?
    C38 H38 . 0.9300 ?
    C39 C40 . 1.408(17) ?
    C39 H39 . 0.9300 ?
    C40 C41 . 1.410(13) ?
    C40 C42 . 1.416(16) ?
    C41 C45 . 1.444(13) ?
    C42 C43 . 1.381(18) ?
    C42 H42 . 0.9300 ?
    C43 C44 . 1.419(17) ?
    C43 H43 . 0.9300 ?
    C44 C45 . 1.396(13) ?
    C44 C46 . 1.413(17) ?
    C46 C47 . 1.346(18) ?
    C46 H46 . 0.9300 ?
    C47 C48 . 1.360(15) ?
    C47 H47 . 0.9300 ?
    C48 H48 . 0.9300 ?
    C49 C50 . 1.401(16) ?
    C49 H49 . 0.9300 ?
    C50 C51 . 1.330(17) ?
    C50 H50 . 0.9300 ?
    C51 C52 . 1.373(16) ?
    C51 H51 . 0.9300 ?
    C52 C53 . 1.414(14) ?
    C52 C54 . 1.464(16) ?
    C53 C57 . 1.417(13) ?
    C54 C55 . 1.316(18) ?
    C54 H54 . 0.9300 ?
    C55 C56 . 1.392(16) ?
    C55 H55 . 0.9300 ?
    C56 C57 . 1.409(13) ?
    C56 C58 . 1.432(17) ?
    C58 C59 . 1.362(18) ?
    C58 H58 . 0.9300 ?
    C59 C60 . 1.383(15) ?
    C59 H59 . 0.9300 ?
    C60 H60 . 0.9300 ?
loop_
    _geom_angle_atom_site_label_1
    _geom_angle_atom_site_label_2
    _geom_angle_atom_site_label_3
    _geom_angle_site_symmetry_1
    _geom_angle_site_symmetry_3
    _geom_angle
    _geom_angle_publ_flag
    I1 Bi1 I2 . . 100.02(3) ?
    I1 Bi1 I3 . . 93.24(3) ?
    I2 Bi1 I3 . . 94.38(3) ?
    I1 Bi1 I4 . . 94.08(3) ?
    I2 Bi1 I4 . . 88.66(2) ?
    I3 Bi1 I4 . . 171.47(3) ?
    I1 Bi1 I6 . . 163.21(3) ?
    I2 Bi1 I6 . . 94.34(3) ?
    I3 Bi1 I6 . . 94.30(3) ?
    I4 Bi1 I6 . . 77.50(2) ?
    I1 Bi1 I5 . . 85.67(3) ?
    I2 Bi1 I5 . . 168.70(2) ?
    I3 Bi1 I5 . . 95.04(2) ?
    I4 Bi1 I5 . . 81.16(2) ?
    I6 Bi1 I5 . . 78.74(2) ?
    I9 Bi2 I6 . . 88.12(3) ?
    I9 Bi2 I8 . . 86.73(2) ?
    I6 Bi2 I8 . . 98.60(3) ?
    I9 Bi2 I4 . . 174.50(3) ?
    I6 Bi2 I4 . . 86.37(3) ?
    I8 Bi2 I4 . . 94.13(2) ?
    I9 Bi2 I5 . . 89.36(2) ?
    I6 Bi2 I5 . . 88.99(3) ?
    I8 Bi2 I5 . . 171.34(2) ?
    I4 Bi2 I5 . . 90.51(2) ?
    I9 Bi2 I7 . . 89.39(3) ?
    I6 Bi2 I7 . . 177.41(2) ?
    I8 Bi2 I7 . . 81.97(2) ?
    I4 Bi2 I7 . . 96.11(3) ?
    I5 Bi2 I7 . . 90.27(3) ?
    I10 Bi3 I12 . . 95.31(3) ?
    I10 Bi3 I11 . . 95.90(3) ?
    I12 Bi3 I11 . . 94.93(3) ?
    I10 Bi3 I9 . . 171.74(3) ?
    I12 Bi3 I9 . . 91.82(3) ?
    I11 Bi3 I9 . . 87.62(3) ?
    I10 Bi3 I7 . . 90.71(3) ?
    I12 Bi3 I7 . . 166.11(3) ?
    I11 Bi3 I7 . . 96.89(3) ?
    I9 Bi3 I7 . . 81.43(2) ?
    I10 Bi3 I8 . . 98.14(3) ?
    I12 Bi3 I8 . . 92.08(3) ?
    I11 Bi3 I8 . . 163.65(3) ?
    I9 Bi3 I8 . . 77.40(2) ?
    I7 Bi3 I8 . . 74.65(2) ?
    Bi2 I4 Bi1 . . 79.24(2) ?
    Bi2 I5 Bi1 . . 78.040(19) ?
    Bi2 I6 Bi1 . . 79.31(2) ?
    Bi2 I7 Bi3 . . 79.86(2) ?
    Bi2 I8 Bi3 . . 81.218(19) ?
    Bi2 I9 Bi3 . . 83.02(2) ?
    N1 Co1 N4 . . 168.9(4) ?
    N1 Co1 N3 . . 93.4(3) ?
    N4 Co1 N3 . . 77.4(3) ?
    N1 Co1 O1 . . 90.6(4) ?
    N4 Co1 O1 . . 95.6(3) ?
    N3 Co1 O1 . . 90.6(4) ?
    N1 Co1 N2 . . 78.1(3) ?
    N4 Co1 N2 . . 97.0(3) ?
    N3 Co1 N2 . . 98.7(3) ?
    O1 Co1 N2 . . 165.7(3) ?
    N1 Co1 I13 . . 92.8(3) ?
    N4 Co1 I13 . . 97.0(2) ?
    N3 Co1 I13 . . 170.6(3) ?
    O1 Co1 I13 . . 82.3(3) ?
    N2 Co1 I13 . . 89.4(2) ?
    N7 Co2 N10 . . 166.7(3) ?
    N7 Co2 N9 . . 92.5(3) ?
    N10 Co2 N9 . . 78.5(3) ?
    N7 Co2 N5 . . 91.9(3) ?
    N10 Co2 N5 . . 98.7(3) ?
    N9 Co2 N5 . . 95.4(3) ?
    N7 Co2 N8 . . 78.0(3) ?
    N10 Co2 N8 . . 92.7(3) ?
    N9 Co2 N8 . . 94.1(3) ?
    N5 Co2 N8 . . 166.5(3) ?
    N7 Co2 N6 . . 96.1(3) ?
    N10 Co2 N6 . . 94.1(3) ?
    N9 Co2 N6 . . 169.2(3) ?
    N5 Co2 N6 . . 77.8(3) ?
    N8 Co2 N6 . . 94.1(3) ?
    C5 N1 C1 . . 118.1(10) ?
    C5 N1 Co1 . . 115.2(7) ?
    C1 N1 Co1 . . 126.7(8) ?
    C12 N2 C9 . . 119.1(10) ?
    C12 N2 Co1 . . 128.4(7) ?
    C9 N2 Co1 . . 111.6(7) ?
    C17 N3 C13 . . 117.5(10) ?
    C17 N3 Co1 . . 113.4(7) ?
    C13 N3 Co1 . . 129.0(9) ?
    C24 N4 C21 . . 115.7(9) ?
    C24 N4 Co1 . . 129.7(8) ?
    C21 N4 Co1 . . 114.6(6) ?
    C25 N5 C29 . . 118.7(9) ?
    C25 N5 Co2 . . 128.3(7) ?
    C29 N5 Co2 . . 113.0(6) ?
    C36 N6 C33 . . 117.3(9) ?
    C36 N6 Co2 . . 129.1(7) ?
    C33 N6 Co2 . . 113.2(6) ?
    C37 N7 C41 . . 117.9(9) ?
    C37 N7 Co2 . . 128.3(7) ?
    C41 N7 Co2 . . 113.3(6) ?
    C48 N8 C45 . . 116.4(9) ?
    C48 N8 Co2 . . 129.3(7) ?
    C45 N8 Co2 . . 114.3(6) ?
    C49 N9 C53 . . 117.5(9) ?
    C49 N9 Co2 . . 128.9(7) ?
    C53 N9 Co2 . . 113.6(6) ?
    C60 N10 C57 . . 118.5(8) ?
    C60 N10 Co2 . . 128.8(7) ?
    C57 N10 Co2 . . 112.6(6) ?
    N1 C1 C2 . . 120.5(13) ?
    N1 C1 H1 . . 119.8 ?
    C2 C1 H1 . . 119.8 ?
    C3 C2 C1 . . 120.6(13) ?
    C3 C2 H2 . . 119.7 ?
    C1 C2 H2 . . 119.7 ?
    C2 C3 C4 . . 120.2(12) ?
    C2 C3 H3 . . 119.9 ?
    C4 C3 H3 . . 119.9 ?
    C3 C4 C5 . . 117.5(12) ?
    C3 C4 C6 . . 126.7(12) ?
    C5 C4 C6 . . 115.8(12) ?
    N1 C5 C4 . . 122.9(11) ?
    N1 C5 C9 . . 116.8(9) ?
    C4 C5 C9 . . 120.1(11) ?
    C7 C6 C4 . . 124.2(11) ?
    C7 C6 H6 . . 117.9 ?
    C4 C6 H6 . . 117.9 ?
    C8 C7 C6 . . 119.6(12) ?
    C8 C7 H7 . . 120.2 ?
    C6 C7 H7 . . 120.2 ?
    C9 C8 C10 . . 118.3(11) ?
    C9 C8 C7 . . 118.7(13) ?
    C10 C8 C7 . . 123.0(12) ?
    N2 C9 C8 . . 121.0(11) ?
    N2 C9 C5 . . 117.5(9) ?
    C8 C9 C5 . . 121.5(10) ?
    C11 C10 C8 . . 120.2(12) ?
    C11 C10 H10 . . 119.9 ?
    C8 C10 H10 . . 119.9 ?
    C10 C11 C12 . . 119.2(12) ?
    C10 C11 H11 . . 120.4 ?
    C12 C11 H11 . . 120.4 ?
    N2 C12 C11 . . 122.2(11) ?
    N2 C12 H12 . . 118.9 ?
    C11 C12 H12 . . 118.9 ?
    N3 C13 C14 . . 123.7(13) ?
    N3 C13 H13 . . 118.2 ?
    C14 C13 H13 . . 118.2 ?
    C13 C14 C15 . . 118.7(13) ?
    C13 C14 H14 . . 120.6 ?
    C15 C14 H14 . . 120.6 ?
    C16 C15 C14 . . 120.7(14) ?
    C16 C15 H15 . . 119.7 ?
    C14 C15 H15 . . 119.7 ?
    C15 C16 C18 . . 123.3(13) ?
    C15 C16 C17 . . 117.2(12) ?
    C18 C16 C17 . . 119.4(11) ?
    N3 C17 C21 . . 118.6(9) ?
    N3 C17 C16 . . 122.2(10) ?
    C21 C17 C16 . . 119.2(9) ?
    C19 C18 C16 . . 119.5(12) ?
    C19 C18 H18 . . 120.3 ?
    C16 C18 H18 . . 120.3 ?
    C18 C19 C20 . . 122.0(12) ?
    C18 C19 H19 . . 119.0 ?
    C20 C19 H19 . . 119.0 ?
    C21 C20 C22 . . 118.5(10) ?
    C21 C20 C19 . . 118.4(10) ?
    C22 C20 C19 . . 123.1(11) ?
    N4 C21 C20 . . 122.6(9) ?
    N4 C21 C17 . . 116.0(9) ?
    C20 C21 C17 . . 121.4(9) ?
    C23 C22 C20 . . 118.7(10) ?
    C23 C22 H22 . . 120.7 ?
    C20 C22 H22 . . 120.7 ?
    C22 C23 C24 . . 119.4(11) ?
    C22 C23 H23 . . 120.3 ?
    C24 C23 H23 . . 120.3 ?
    N4 C24 C23 . . 125.1(11) ?
    N4 C24 H24 . . 117.4 ?
    C23 C24 H24 . . 117.4 ?
    N5 C25 C26 . . 122.2(10) ?
    N5 C25 H25 . . 118.9 ?
    C26 C25 H25 . . 118.9 ?
    C27 C26 C25 . . 118.9(10) ?
    C27 C26 H26 . . 120.5 ?
    C25 C26 H26 . . 120.5 ?
    C28 C27 C26 . . 120.5(10) ?
    C28 C27 H27 . . 119.8 ?
    C26 C27 H27 . . 119.8 ?
    C27 C28 C29 . . 117.9(10) ?
    C27 C28 C30 . . 124.8(10) ?
    C29 C28 C30 . . 117.3(9) ?
    N5 C29 C33 . . 117.5(8) ?
    N5 C29 C28 . . 121.8(9) ?
    C33 C29 C28 . . 120.6(9) ?
    C31 C30 C28 . . 122.9(10) ?
    C31 C30 H30 . . 118.5 ?
    C28 C30 H30 . . 118.5 ?
    C30 C31 C32 . . 119.4(10) ?
    C30 C31 H31 . . 120.3 ?
    C32 C31 H31 . . 120.3 ?
    C34 C32 C31 . . 122.7(10) ?
    C34 C32 C33 . . 117.6(10) ?
    C31 C32 C33 . . 119.7(10) ?
    N6 C33 C29 . . 118.1(8) ?
    N6 C33 C32 . . 121.9(9) ?
    C29 C33 C32 . . 119.9(9) ?
    C35 C34 C32 . . 119.8(10) ?
    C35 C34 H34 . . 120.1 ?
    C32 C34 H34 . . 120.1 ?
    C34 C35 C36 . . 118.3(10) ?
    C34 C35 H35 . . 120.9 ?
    C36 C35 H35 . . 120.9 ?
    N6 C36 C35 . . 125.0(10) ?
    N6 C36 H36 . . 117.5 ?
    C35 C36 H36 . . 117.5 ?
    N7 C37 C38 . . 122.7(12) ?
    N7 C37 H37 . . 118.7 ?
    C38 C37 H37 . . 118.7 ?
    C39 C38 C37 . . 118.7(12) ?
    C39 C38 H38 . . 120.7 ?
    C37 C38 H38 . . 120.7 ?
    C38 C39 C40 . . 120.7(10) ?
    C38 C39 H39 . . 119.7 ?
    C40 C39 H39 . . 119.7 ?
    C39 C40 C41 . . 116.9(11) ?
    C39 C40 C42 . . 124.9(10) ?
    C41 C40 C42 . . 118.2(11) ?
    N7 C41 C40 . . 123.0(10) ?
    N7 C41 C45 . . 116.8(8) ?
    C40 C41 C45 . . 120.1(9) ?
    C43 C42 C40 . . 121.5(10) ?
    C43 C42 H42 . . 119.2 ?
    C40 C42 H42 . . 119.2 ?
    C42 C43 C44 . . 120.8(12) ?
    C42 C43 H43 . . 119.6 ?
    C44 C43 H43 . . 119.6 ?
    C45 C44 C46 . . 117.8(11) ?
    C45 C44 C43 . . 119.1(12) ?
    C46 C44 C43 . . 123.0(12) ?
    N8 C45 C44 . . 122.8(10) ?
    N8 C45 C41 . . 117.2(8) ?
    C44 C45 C41 . . 119.9(9) ?
    C47 C46 C44 . . 118.3(11) ?
    C47 C46 H46 . . 120.8 ?
    C44 C46 H46 . . 120.8 ?
    C46 C47 C48 . . 119.4(12) ?
    C46 C47 H47 . . 120.3 ?
    C48 C47 H47 . . 120.3 ?
    N8 C48 C47 . . 125.1(11) ?
    N8 C48 H48 . . 117.4 ?
    C47 C48 H48 . . 117.4 ?
    N9 C49 C50 . . 122.3(11) ?
    N9 C49 H49 . . 118.8 ?
    C50 C49 H49 . . 118.8 ?
    C51 C50 C49 . . 119.6(11) ?
    C51 C50 H50 . . 120.2 ?
    C49 C50 H50 . . 120.2 ?
    C50 C51 C52 . . 120.8(11) ?
    C50 C51 H51 . . 119.6 ?
    C52 C51 H51 . . 119.6 ?
    C51 C52 C53 . . 117.3(11) ?
    C51 C52 C54 . . 125.9(11) ?
    C53 C52 C54 . . 116.7(11) ?
    N9 C53 C52 . . 122.4(10) ?
    N9 C53 C57 . . 118.1(9) ?
    C52 C53 C57 . . 119.5(10) ?
    C55 C54 C52 . . 122.3(11) ?
    C55 C54 H54 . . 118.8 ?
    C52 C54 H54 . . 118.8 ?
    C54 C55 C56 . . 121.8(11) ?
    C54 C55 H55 . . 119.1 ?
    C56 C55 H55 . . 119.1 ?
    C55 C56 C57 . . 118.8(11) ?
    C55 C56 C58 . . 123.6(10) ?
    C57 C56 C58 . . 117.6(10) ?
    N10 C57 C56 . . 122.2(10) ?
    N10 C57 C53 . . 117.0(8) ?
    C56 C57 C53 . . 120.8(10) ?
    C59 C58 C56 . . 117.8(10) ?
    C59 C58 H58 . . 121.1 ?
    C56 C58 H58 . . 121.1 ?
    C58 C59 C60 . . 123.3(11) ?
    C58 C59 H59 . . 118.4 ?
    C60 C59 H59 . . 118.4 ?
    N10 C60 C59 . . 120.5(11) ?
    N10 C60 H60 . . 119.7 ?
    C59 C60 H60 . . 119.7 ?
data_global
_journal_date_recd_electronic     2011-08-09
_journal_date_accepted     2011-08-17
_journal_name_full     'Acta Crystallographica, Section E'
_journal_year     2011
_journal_volume     67
_journal_issue      9
_journal_page_first     m1284
_journal_page_last     m1285
_journal_paper_category     QM
_journal_coeditor_code     OM2460
_publ_contact_author_name     'Dr. Wenxiang Chai'
_publ_contact_author_address
;
College of Materials Science and Engineering
China Jiliang University
Hangzhou 310018
People's Republic of China
;
_publ_contact_author_email     wxchai_cm@yahoo.com.cn
_publ_contact_author_fax     ?
_publ_contact_author_phone     (86)571-86835738
_publ_section_title
;
A double salt of iodobismuthate:
<i>cis</i>-aquaiodidobis(1,10-phenanthroline)cobalt(II)
tris(1,10-phenanthroline)cobalt(II)
<i>trans</i>-hexa-\m~2~-iodido-hexaiodidotribismuthate(III)
;
loop_
    _publ_author_name
    _publ_author_address
    'Chen, Jiongke'
;
College of Materials Science and Engineering
China Jiliang University
Hangzhou 310018
People's Republic of China
;
    'Chai, Wenxiang'
;
College of Materials Science and Engineering
China Jiliang University
Hangzhou 310018
People's Republic of China
;
    'Song, Li'
;
Department of Chemistry
Key Laboratory of Advanced Textile Materials and
Manufacturing Technology of the Education Ministry
Zhejiang Sci-Tech University
Hangzhou 310018
People's Republic of China
;
    'Yang, Yunyun'
;
College of Materials Science and Engineering
China Jiliang University
Hangzhou 310018
People's Republic of China
;
    'Niu, Feng'
;
College of Materials Science and Engineering
China Jiliang University
Hangzhou 310018
People's Republic of China
;
