# Supplementary material for: A double salt of iodo­bis­muthate: cis-aqua­iodidobis(1,10-phenanthroline)cobalt(II) tris­(1,10-phenanthroline)cobalt(II) trans-hexa-μ2-iodido-hexa­iodidotribismuthate(III)
Source: Acta Crystallogr Sect E Struct Rep Online. 2011 Aug 27;67(Pt 9):m1284–5. doi: 10.1107/S1600536811033460 (PMC3200835; doi:10.1107/S1600536811033460)
Supplement: Supplementary file 2 [file e-67-m1284-Isup2.hkl]

# 
# h,k,l, Fc-squared, Fo-squared, sigma(Fo-squared) and status flag 
# 
data_I
_shelx_title ' A in Pna2(1)' 
_shelx_refln_list_code          4 
_shelx_F_calc_maximum     1322.44 
_exptl_crystal_F_000      5880.00 
_reflns_d_resolution_high  0.7700 
 
loop_ 
 _symmetry_equiv_pos_as_xyz 
 'x, y, z' 
 '-x, -y, z+1/2' 
 '-x+1/2, y+1/2, z+1/2' 
 'x+1/2, -y+1/2, z' 
 
_cell_length_a    35.1878 
_cell_length_b    17.6410 
_cell_length_c    12.7932 
_cell_angle_alpha  90.000 
_cell_angle_beta   90.000 
_cell_angle_gamma  90.000 
 
_shelx_F_squared_multiplier     1.000 
 
loop_ 
 _refln_index_h 
 _refln_index_k 
 _refln_index_l 
 _refln_F_squared_calc 
 _refln_F_squared_meas 
 _refln_F_squared_sigma 
 _refln_observed_status 
   0   0 -16     3700.03     4125.65   1194.54 o 
   2   0 -16     3435.15     2705.82    808.41 o 
   4   0 -16     4882.97     5136.01   1338.38 o 
   6   0 -16     7904.17     7418.33   1369.02 o 
   8   0 -16     1265.92     1554.72    639.04 o 
  10   0 -16     3295.52     1575.18    734.97 o 
  12   0 -16      421.97      885.82    708.66 o 
   1   1 -16      747.62     1071.21    254.83 o 
   2   1 -16      925.20      819.29    248.17 o 
   3   1 -16     1165.40      583.70    420.28 o 
   4   1 -16     4058.94     3812.74    738.08 o 
   5   1 -16     1211.81      959.59    294.61 o 
   6   1 -16      338.66      952.86    339.57 o 
   7   1 -16     1708.09     1305.72    380.65 o 
   8   1 -16      879.03      789.06    249.15 o 
   9   1 -16       83.80      501.97    430.62 o 
  10   1 -16     2119.41      861.60    535.21 o 
  11   1 -16       81.37      838.89    387.59 o 
  12   1 -16      292.56      581.65    356.58 o 
   0   2 -16     3563.86     2833.03    517.18 o 
   1   2 -16     2158.40     1575.82    304.62 o 
   2   2 -16     2155.03     1272.00    377.64 o 
   3   2 -16      534.24     1137.76    416.98 o 
   4   2 -16      648.97      564.79    229.44 o 
   5   2 -16     1470.66      977.26    329.04 o 
   6   2 -16     4310.26     3906.39    781.35 o 
   7   2 -16     5805.41     6483.52    997.21 o 
   8   2 -16      269.41      519.98    383.68 o 
   9   2 -16      599.36      423.23    397.30 o 
  10   2 -16      330.79      399.80    234.40 o 
  11   2 -16     2492.25     1659.83    600.05 o 
   1   3 -16     1370.45     1004.71    222.50 o 
   2   3 -16     1681.55     1218.30    234.71 o 
   3   3 -16      628.13      390.55    260.04 o 
   4   3 -16      288.76      316.40    156.02 o 
   5   3 -16     2183.83     1807.40    402.98 o 
   6   3 -16     1089.36      832.59    240.03 o 
   7   3 -16     3297.78     2304.89    826.18 o 
   8   3 -16     5098.60     3065.18    839.61 o 
   9   3 -16      741.51     1151.43    495.53 o 
  10   3 -16     1168.33      710.21    451.51 o 
   0   4 -16     6293.28     5927.68    687.73 o 
   1   4 -16     4962.75     4642.37    529.17 o 
   2   4 -16      798.68      160.11    186.11 o 
   3   4 -16     3682.37     2662.31    500.39 o 
   4   4 -16     1375.43      660.81    256.47 o 
   5   4 -16     1739.34     1242.07    315.11 o 
   6   4 -16     1470.11     1063.45    239.61 o 
   7   4 -16      473.74      650.32    176.82 o 
   8   4 -16     1060.92      822.26    186.55 o 
   9   4 -16     1395.10      978.75    236.03 o 
   1   5 -16      605.75      420.60    158.82 o 
   2   5 -16     5084.15     4522.07    546.57 o 
   3   5 -16      414.37      166.12    169.82 o 
   4   5 -16     1314.72     1210.20    266.32 o 
   5   5 -16      295.56      436.77    163.59 o 
   6   5 -16      405.49      417.41    143.43 o 
   7   5 -16      916.53      627.35    180.34 o 
   0   6 -16     1129.90      670.59    245.57 o 
   1   6 -16     1362.12      960.95    207.62 o 
   2   6 -16     1673.36     1075.14    194.58 o 
   2   0 -15     7411.92     6462.60   1063.17 o 
   4   0 -15     9130.76    10908.76   1712.00 o 
   6   0 -15     4831.45     4734.32   1108.59 o 
   8   0 -15      509.65      894.59    482.38 o 
  10   0 -15      257.70      488.01    276.00 o 
  12   0 -15     2526.21     3024.03    721.33 o 
  14   0 -15      363.57      530.98    317.18 o 
  16   0 -15     2153.13     1621.16    517.80 o 
  18   0 -15    14137.04    14213.58   1545.19 o 
   0   1 -15     5151.66     5060.99    664.49 o 
   1   1 -15     6533.62     6021.13    673.83 o 
   2   1 -15     5718.32     5255.50    528.36 o 
   3   1 -15     2310.75     1513.87    403.74 o 
   4   1 -15     5027.88     4888.61    538.99 o 
   5   1 -15     6382.39     5918.16    739.73 o 
   6   1 -15     7216.63     7802.29   1130.55 o 
   7   1 -15     5428.71     6622.38    729.92 o 
   8   1 -15     2651.55     2769.88    692.37 o 
   9   1 -15      221.04      706.02    369.18 o 
  10   1 -15      158.57      334.17    281.28 o 
  11   1 -15     2637.96     2471.09    731.34 o 
  12   1 -15      369.21     1602.32   2558.36 o 
  13   1 -15     2215.03     2486.90    566.37 o 
  14   1 -15     1745.99     1570.51    412.08 o 
  15   1 -15     4684.33     4971.71    988.30 o 
  16   1 -15     5429.31     5656.12    842.15 o 
  17   1 -15     1084.51     1025.28    322.70 o 
  18   1 -15      492.00      230.42    316.48 o 
  19   1 -15      812.38      693.95    191.41 o 
   1   2 -15     3813.71     3228.03    569.36 o 
   2   2 -15     1043.84     1239.16    216.48 o 
   3   2 -15     1352.30      955.94    245.55 o 
   4   2 -15     8677.61     7705.04    831.98 o 
   5   2 -15     3297.60     3128.15    512.36 o 
   6   2 -15     2636.89     2108.53    517.66 o 
   7   2 -15     1978.17     2119.33    449.95 o 
   8   2 -15     4184.80     3247.41    470.36 o 
   9   2 -15     1388.26      938.91    267.11 o 
  10   2 -15     3779.55     3642.77    516.70 o 
  11   2 -15      674.44      866.99    309.12 o 
  12   2 -15     2062.62     1627.02    454.88 o 
  13   2 -15     1351.12     1460.70    383.73 o 
  14   2 -15     2118.95     1980.24    477.90 o 
  15   2 -15     1999.52     1411.84    243.06 o 
  16   2 -15     2957.45     2053.20    598.17 o 
  17   2 -15     2275.68     2002.12    412.67 o 
  18   2 -15     2580.60     1716.45    371.38 o 
  19   2 -15      349.68       87.95    285.75 o 
   0   3 -15    11522.70     9773.34   1262.95 o 
   1   3 -15     3444.81     3625.58    612.48 o 
   2   3 -15     3533.18     3108.15    426.27 o 
   3   3 -15     1768.30     1632.17    261.43 o 
   4   3 -15      645.11      834.29    186.92 o 
   5   3 -15      700.94      411.33    176.79 o 
   6   3 -15      258.94      248.21    228.87 o 
   7   3 -15     4505.43     4232.98    545.54 o 
   8   3 -15     2068.72     1331.94    400.03 o 
   9   3 -15     1024.50      941.68    335.13 o 
  10   3 -15      761.87      507.98    266.05 o 
  11   3 -15     1902.19     1443.61    319.95 o 
  12   3 -15      292.15      523.82    285.20 o 
  13   3 -15     2309.65     1650.01    340.53 o 
  14   3 -15     2251.12     1678.11    406.21 o 
  15   3 -15      803.34      825.57    394.98 o 
  16   3 -15       95.20      517.44    285.94 o 
  17   3 -15       43.72      439.58    235.58 o 
  18   3 -15     1868.23     1237.56    304.68 o 
   1   4 -15     3048.24     2726.84    433.17 o 
   2   4 -15     9270.10     8341.70    799.19 o 
   3   4 -15     2448.19     2764.23    561.82 o 
   4   4 -15     4641.76     4847.28    651.48 o 
   5   4 -15      627.69      665.82    184.71 o 
   6   4 -15     1917.19     1472.06    328.27 o 
   7   4 -15     1694.93     1504.94    245.31 o 
   8   4 -15     4733.04     3598.03    564.96 o 
   9   4 -15     8264.77     8097.04    895.11 o 
  10   4 -15     6819.36     6332.02    728.16 o 
  11   4 -15     4840.59     4406.12    597.52 o 
  12   4 -15      914.95      734.88    252.29 o 
  13   4 -15      985.62      365.91    195.86 o 
  14   4 -15     1250.07      723.43    175.89 o 
  15   4 -15      233.58      515.67    165.84 o 
  16   4 -15      775.17      484.68    365.36 o 
  17   4 -15     2430.86     1620.03    448.64 o 
   0   5 -15      253.93      235.69    157.52 o 
   1   5 -15     1544.64     1354.44    257.20 o 
   2   5 -15     5195.25     4705.56    593.52 o 
   3   5 -15     7839.23     7756.44    726.65 o 
   4   5 -15     1109.95      651.56    192.49 o 
   5   5 -15     3616.49     2592.78    439.69 o 
   6   5 -15     5170.02     5461.41    756.20 o 
   7   5 -15      520.28      641.46    262.97 o 
   8   5 -15     3017.21     2912.21    579.95 o 
   9   5 -15     1213.03     1074.41    294.69 o 
  10   5 -15     1777.39     1089.15    253.10 o 
  11   5 -15      403.19      670.90    251.38 o 
  12   5 -15     1699.15     1153.78    221.13 o 
  13   5 -15      586.39      628.13    215.58 o 
  14   5 -15     1121.31      609.93    208.96 o 
  15   5 -15     1003.64      586.69    167.22 o 
  16   5 -15      852.41     1182.30    298.62 o 
   1   6 -15        9.64      192.55    106.62 o 
   2   6 -15     3397.42     3254.25    492.17 o 
   3   6 -15     3670.36     4043.07    601.51 o 
   4   6 -15     8059.24     7816.71    710.33 o 
   5   6 -15     4229.19     3905.59    555.05 o 
   6   6 -15     2843.84     1700.68    361.02 o 
   7   6 -15     2134.46     1116.22    323.32 o 
   8   6 -15     5058.76     4922.85    682.63 o 
   9   6 -15      742.45      812.58    232.80 o 
  10   6 -15     7738.35     7764.86    643.57 o 
  11   6 -15     2140.61     1599.27    381.55 o 
  12   6 -15      357.41      229.45    188.38 o 
  13   6 -15     1173.97      763.94    327.41 o 
  14   6 -15     6111.58     6321.67    535.70 o 
  15   6 -15        9.99      311.97    287.10 o 
   0   7 -15     1399.22     1003.19    268.70 o 
   1   7 -15      216.56      109.60    172.84 o 
   2   7 -15      414.85      604.45    151.39 o 
   3   7 -15      118.25      175.28    309.90 o 
   4   7 -15      305.09      317.28    157.23 o 
   5   7 -15      340.22      314.33    189.06 o 
   6   7 -15     2212.41     1760.67    317.74 o 
   7   7 -15     3105.18     2555.75    448.49 o 
   8   7 -15     1649.59     1265.24    330.03 o 
   9   7 -15     4225.33     4115.60    577.27 o 
  10   7 -15     5196.98     4390.60    574.17 o 
  11   7 -15     1458.71     1214.38    250.20 o 
  12   7 -15      246.66      552.53    184.73 o 
  13   7 -15     3984.65     4446.60    579.96 o 
   1   8 -15      601.34      780.88    170.65 o 
   2   8 -15     2027.69     1955.74    381.55 o 
   3   8 -15     3856.82     3277.35    498.20 o 
   4   8 -15     1767.05      999.25    197.11 o 
   5   8 -15     1424.87      927.57    219.68 o 
   6   8 -15      270.63      537.26    237.20 o 
   7   8 -15     6917.76     6061.25    572.69 o 
   8   8 -15     2926.01     2309.82    375.96 o 
   9   8 -15     1538.01     1274.61    220.51 o 
  10   8 -15       74.68      262.17    133.40 o 
  11   8 -15      626.95      507.51    194.51 o 
   0   9 -15     2162.43     1654.39    431.08 o 
   1   9 -15     4851.27     4745.88    528.09 o 
   2   9 -15     1335.35      912.95    146.02 o 
   3   9 -15     1008.42      813.23    220.78 o 
   4   9 -15     1557.72     1186.14    223.42 o 
   5   9 -15     4762.88     3911.30    601.73 o 
   6   9 -15      816.70      416.67    218.29 o 
   7   9 -15     2341.42     1548.58    277.12 o 
   0   0 -14     2194.30     2001.43    934.94 o 
   2   0 -14    34129.83    32114.62   2809.10 o 
   4   0 -14    16956.28    17687.80   1320.31 o 
   6   0 -14    15169.87    14880.97   1428.35 o 
   8   0 -14    18041.18    20482.96   1853.58 o 
  10   0 -14      727.80      833.20    461.33 o 
  12   0 -14     9738.40    10901.03   1600.26 o 
  14   0 -14    13950.28    12222.32   1313.01 o 
  16   0 -14     4886.16     4992.65    853.97 o 
  18   0 -14     3098.10     2466.49    707.78 o 
  20   0 -14      359.67      379.72    228.75 o 
  22   0 -14       41.11      -14.71    342.05 o 
  24   0 -14     2924.68     2417.45    878.80 o 
   1   1 -14      243.60      100.84    111.15 o 
   2   1 -14    18290.26    17555.97   1074.11 o 
   3   1 -14     7343.95     6878.59    650.09 o 
   4   1 -14      886.06     1105.22    271.03 o 
   5   1 -14     8833.83     8514.82    813.35 o 
   6   1 -14     2128.52     1659.76    509.66 o 
   7   1 -14     4246.83     4758.28    725.43 o 
   8   1 -14     2079.76     1846.18    396.12 o 
   9   1 -14     7766.31     8872.84   1134.36 o 
  10   1 -14     1549.67     1502.53    321.16 o 
  11   1 -14      388.56      337.46    159.34 o 
  12   1 -14     3482.74     3670.85    520.25 o 
  13   1 -14     4680.44     4518.91    960.22 o 
  14   1 -14      996.48      978.50    314.95 o 
  15   1 -14     2455.33     1163.33    353.66 o 
  16   1 -14      491.84      633.81    306.98 o 
  17   1 -14      691.57      618.06    298.93 o 
  18   1 -14     5507.52     4549.16    576.10 o 
  19   1 -14     1965.06     1671.03    439.36 o 
  20   1 -14     3800.48     3219.14    544.92 o 
  21   1 -14      371.66      124.35    346.31 o 
  22   1 -14      870.46      917.94    264.97 o 
  23   1 -14      140.43      482.21    316.48 o 
  24   1 -14     1575.14     1158.35    354.13 o 
   0   2 -14     3564.60     2914.40    755.14 o 
   1   2 -14     9087.49     9648.37    907.44 o 
   2   2 -14     5613.33     6223.03    654.91 o 
   3   2 -14     4745.12     4920.11    643.06 o 
   4   2 -14     1624.37     1600.97    369.74 o 
   5   2 -14    14309.20    14095.32   1299.76 o 
   6   2 -14     7554.37     9082.25    855.15 o 
   7   2 -14     2299.95     1896.52    362.46 o 
   8   2 -14     3146.21     2727.71    549.52 o 
   9   2 -14      341.10      258.76    267.04 o 
  10   2 -14     2615.64     2358.21    521.65 o 
  11   2 -14     7856.85     8008.79    933.39 o 
  12   2 -14    10094.64     8956.95    872.45 o 
  13   2 -14     4463.29     3956.25    718.57 o 
  14   2 -14    15288.87    15956.38   1057.17 o 
  15   2 -14     1468.69     1187.87    281.83 o 
  16   2 -14       23.66      -16.75    277.63 o 
  17   2 -14     2572.21     1993.12    499.78 o 
  18   2 -14     1607.61     1329.50    266.71 o 
  19   2 -14     2179.85     1526.68    302.41 o 
  20   2 -14     3632.11     3667.63    580.10 o 
  21   2 -14      555.91      657.67    221.24 o 
  22   2 -14     1021.27      720.08    248.22 o 
  23   2 -14     4960.19     4818.50    635.19 o 
  24   2 -14      687.12      785.38    236.10 o 
   1   3 -14     8547.66     8057.23    876.75 o 
   2   3 -14     3514.66     3668.08    536.99 o 
   3   3 -14     1083.70      594.86    180.69 o 
   4   3 -14     8724.25     8279.11    770.45 o 
   5   3 -14      483.74      753.26    197.10 o 
   6   3 -14     2890.54     2404.08    541.23 o 
   7   3 -14     8734.51     8288.06    816.42 o 
   8   3 -14     2011.76     2338.55    354.72 o 
   9   3 -14     4779.63     4448.28    607.47 o 
  10   3 -14     8655.26     8564.47    885.89 o 
  11   3 -14     2716.79     2561.81    456.77 o 
  12   3 -14     2800.10     2713.70    455.64 o 
  13   3 -14     1197.80     1226.16    221.74 o 
  14   3 -14      639.36      697.45    180.77 o 
  15   3 -14     5371.23     4621.18    586.55 o 
  16   3 -14      487.71      550.40    226.36 o 
  17   3 -14     2757.74     3252.75    465.29 o 
  18   3 -14      931.92      535.43    466.88 o 
  19   3 -14     3053.83     3228.17    476.21 o 
  20   3 -14     1352.46      853.31    307.34 o 
  21   3 -14     1390.98      708.34    244.58 o 
  22   3 -14      434.33      659.06    277.95 o 
  23   3 -14       62.74      266.89    205.74 o 
   0   4 -14    15660.99    15516.71   1647.17 o 
   1   4 -14     2851.40     2207.25    397.60 o 
   2   4 -14     4170.07     4420.82    551.01 o 
   3   4 -14     9765.61     9603.49    886.56 o 
   4   4 -14      126.67      164.78    224.52 o 
   5   4 -14     2377.31     1424.57    425.37 o 
   6   4 -14      321.11      211.50    159.56 o 
   7   4 -14     2830.63     2602.74    411.50 o 
   8   4 -14     7496.14     8080.86    694.88 o 
   9   4 -14      378.12      360.92    203.83 o 
  10   4 -14     1163.72      964.52    237.69 o 
  11   4 -14     5070.82     4820.36    635.70 o 
  12   4 -14     2809.52     2799.08    466.83 o 
  13   4 -14      548.79      391.34    179.62 o 
  14   4 -14     1081.05     1051.90    270.36 o 
  15   4 -14     2327.20     2614.01    416.91 o 
  16   4 -14      499.30      676.93    183.18 o 
  17   4 -14     3184.75     2642.30    567.97 o 
  18   4 -14     4012.36     3286.35    483.18 o 
  19   4 -14     4877.36     4416.09    556.65 o 
  20   4 -14     2249.69     2949.67    614.12 o 
  21   4 -14     5195.48     5379.71    608.36 o 
  22   4 -14     5235.54     5570.03    648.80 o 
  23   4 -14      504.42      384.44    179.96 o 
   1   5 -14     1722.38     1609.42    309.19 o 
   2   5 -14     6123.39     5516.42    685.20 o 
   3   5 -14     2387.52     1793.00    440.79 o 
   4   5 -14     5530.90     5147.43    584.87 o 
   5   5 -14      346.10      618.71    207.67 o 
   6   5 -14     2970.25     2860.22    462.92 o 
   7   5 -14     1220.01     1110.75    258.91 o 
   8   5 -14     1162.19      928.61    232.52 o 
   9   5 -14     5891.17     5556.53    743.66 o 
  10   5 -14     2376.40     1871.64    349.91 o 
  11   5 -14     5727.04     6196.40    734.78 o 
  12   5 -14     2393.09     1990.57    429.42 o 
  13   5 -14     4240.82     3488.09    379.77 o 
  14   5 -14     3244.03     3539.74    488.17 o 
  15   5 -14      662.91     1051.67    316.80 o 
  16   5 -14     1733.65     1408.65    351.36 o 
  17   5 -14     2761.06     1666.07    355.24 o 
  18   5 -14      296.76      411.64    228.88 o 
  19   5 -14     5627.31     5122.79    679.78 o 
  20   5 -14     2688.82     2576.88    604.48 o 
  21   5 -14      630.01      396.43    175.79 o 
  22   5 -14     1381.34     1126.19    203.88 o 
   0   6 -14     9013.20     8685.05   1155.96 o 
   1   6 -14     3659.35     3846.49    562.91 o 
   2   6 -14     2128.82     2055.77    346.67 o 
   3   6 -14      167.62       41.64    245.33 o 
   4   6 -14     2877.69     3318.31    435.48 o 
   5   6 -14     1716.85     1324.17    256.55 o 
   6   6 -14    16878.98    16688.94   1219.98 o 
   7   6 -14     1204.81      896.75    184.62 o 
   8   6 -14     1694.71     1118.67    212.51 o 
   9   6 -14      201.10      479.19    160.36 o 
  10   6 -14      667.29      684.32    161.60 o 
  11   6 -14     5984.07     5004.03    606.92 o 
  12   6 -14      515.61      670.39    219.26 o 
  13   6 -14     1937.45     1658.49    268.81 o 
  14   6 -14     1808.36     1711.69    283.90 o 
  15   6 -14     1095.96     1170.29    320.82 o 
  16   6 -14      644.51      723.19    225.23 o 
  17   6 -14      892.69      718.95    182.49 o 
  18   6 -14      910.80      837.79    245.12 o 
  19   6 -14      944.17      832.16    242.77 o 
  20   6 -14     4010.30     3627.29    621.85 o 
  21   6 -14     5923.32     5638.54    525.61 o 
   1   7 -14     5319.01     4551.09    484.29 o 
   2   7 -14     1508.98     1213.83    237.93 o 
   3   7 -14     5630.03     5348.06    732.18 o 
   4   7 -14      737.09      837.94    376.12 o 
   5   7 -14     7030.95     7383.69    723.08 o 
   6   7 -14     1371.24      820.04    217.53 o 
   7   7 -14    10471.42     9055.27    915.24 o 
   8   7 -14     3133.06     3031.66    387.59 o 
   9   7 -14     1288.72     1073.85    217.52 o 
  10   7 -14     1174.53      859.13    221.65 o 
  11   7 -14     4512.77     3948.48    428.74 o 
  12   7 -14     1421.38      958.11    213.14 o 
  13   7 -14     1983.80     1729.24    321.37 o 
  14   7 -14     1933.66     1200.37    216.88 o 
  15   7 -14     3001.90     2782.68    506.76 o 
  16   7 -14     6989.65     8516.37    847.52 o 
  17   7 -14     7978.52     9168.88    768.66 o 
  18   7 -14     1664.73     1722.14    362.19 o 
  19   7 -14     1563.92      913.62    222.21 o 
  20   7 -14      349.30      495.84    199.32 o 
   0   8 -14     4816.91     5719.39    696.22 o 
   1   8 -14     4229.36     4028.51    501.83 o 
   2   8 -14      383.16      516.19    159.49 o 
   3   8 -14      271.99      399.83    185.62 o 
   4   8 -14     2165.69     1826.55    355.93 o 
   5   8 -14     6145.79     5709.20    676.15 o 
   6   8 -14      303.06      378.75    158.91 o 
   7   8 -14     4049.59     3925.80    470.74 o 
   8   8 -14       56.44      423.84    146.09 o 
   9   8 -14     3152.53     3587.13    464.72 o 
  10   8 -14      301.75      458.01    150.96 o 
  11   8 -14      635.33      465.49    158.40 o 
  12   8 -14      972.31      475.00    168.25 o 
  13   8 -14      403.02      334.85    227.70 o 
  14   8 -14     1024.92      880.16    202.27 o 
  15   8 -14     1633.19     1452.93    257.56 o 
  16   8 -14     2530.01     2578.29    386.74 o 
  17   8 -14     4983.89     4194.92    595.66 o 
  18   8 -14     2621.05     2067.07    387.65 o 
   1   9 -14      871.20      880.88    217.04 o 
   2   9 -14       40.53      296.96    107.13 o 
   3   9 -14     8565.00     7963.05    762.74 o 
   4   9 -14     2833.23     2689.99    476.26 o 
   5   9 -14     5645.38     5413.60    665.02 o 
   6   9 -14     1096.78      874.05    244.99 o 
   7   9 -14      530.83      731.51    193.00 o 
   8   9 -14      749.63      213.19    131.46 o 
   9   9 -14     1355.33      904.37    214.27 o 
  10   9 -14     1001.03      781.30    253.30 o 
  11   9 -14     1752.55     1719.31    276.97 o 
  12   9 -14     2139.48     1486.32    267.96 o 
  13   9 -14      812.59     1047.16    683.39 o 
  14   9 -14     2020.30     1238.18    247.29 o 
  15   9 -14     2135.99     1383.66    246.00 o 
  16   9 -14     2506.17     1851.94    331.98 o 
   0  10 -14     2718.11     2204.91    845.48 o 
   1  10 -14     8289.13     7745.40    607.18 o 
   2  10 -14     1167.53      996.60    196.29 o 
   3  10 -14      399.82      260.16     99.25 o 
   4  10 -14      202.67      431.44    181.53 o 
   5  10 -14    11450.21    10428.60    986.26 o 
   6  10 -14      635.75      575.90    291.60 o 
   7  10 -14     5584.10     5456.12    690.79 o 
   8  10 -14     2578.44     1976.47    405.26 o 
   9  10 -14      328.09      616.60    187.06 o 
  10  10 -14      134.86      236.47    205.96 o 
  11  10 -14     1865.27     1054.10    198.29 o 
  12  10 -14     1185.80      995.44    178.25 o 
  13  10 -14     4788.03     3944.93    498.97 o 
  14  10 -14      172.30      541.46    163.76 o 
   1  11 -14      339.79      407.18    129.50 o 
   2  11 -14      470.18      325.98    169.93 o 
   3  11 -14      853.46      523.35    155.46 o 
   4  11 -14     1897.15     1531.35    270.88 o 
   5  11 -14      109.38      379.44    383.96 o 
   6  11 -14     3295.85     1855.64    680.56 o 
   7  11 -14     1737.80     1395.61    291.24 o 
   8  11 -14     2278.99     2009.30    356.77 o 
   9  11 -14     3254.95     1636.86    283.79 o 
  10  11 -14      871.79      938.94    254.96 o 
  11  11 -14     4151.95     3487.90    442.73 o 
   0  12 -14     4887.34     4153.76    666.28 o 
   1  12 -14      904.12      801.03    213.69 o 
   2  12 -14     2079.58     1521.05    261.28 o 
   3  12 -14     3149.20     1903.82    315.69 o 
   4  12 -14     1928.04     1266.76    211.73 o 
   5  12 -14      669.71      711.28    176.33 o 
   2   0 -13    21129.50    19302.39   1606.90 o 
   4   0 -13     5666.95     5156.82    933.53 o 
   6   0 -13    30115.93    32631.73   2640.86 o 
   8   0 -13    25005.93    24774.92   2050.73 o 
  10   0 -13     9526.58     9062.97   1079.31 o 
  12   0 -13    33629.16    34650.23   2412.72 o 
  14   0 -13    28124.56    25669.45   2215.36 o 
  16   0 -13    25276.92    27595.86   2924.96 o 
  18   0 -13     3494.08     2917.74    932.24 o 
  20   0 -13     5198.91     5192.14   1189.28 o 
  22   0 -13      586.23      591.61    315.25 o 
  24   0 -13     2828.25     2658.63    703.53 o 
  26   0 -13     4178.47     4927.31    949.86 o 
  28   0 -13     2190.82     1984.06    579.73 o 
   0   1 -13     8442.27     9156.82   1345.76 o 
   1   1 -13     8589.91     9671.07    983.47 o 
   2   1 -13     4149.92     3851.06    443.17 o 
   3   1 -13     1005.59      475.32    232.86 o 
   4   1 -13     1120.82      734.43    181.89 o 
   5   1 -13     7535.66     7619.49    675.79 o 
   6   1 -13      957.08      929.16    188.52 o 
   7   1 -13     1701.10     2165.52    398.90 o 
   8   1 -13    17669.25    18641.01   1299.11 o 
   9   1 -13      324.44      457.44    152.28 o 
  10   1 -13     6669.85     6620.69    559.65 o 
  11   1 -13     8880.84     8944.04    963.91 o 
  12   1 -13     4022.33     5028.22    543.84 o 
  13   1 -13     2210.11     2389.43    482.27 o 
  14   1 -13     8713.14     8634.00    990.05 o 
  15   1 -13     9712.63    10266.28   1046.96 o 
  16   1 -13      208.98      319.65    258.75 o 
  17   1 -13     2181.88     2531.71    604.66 o 
  18   1 -13     4891.73     5057.40    576.95 o 
  19   1 -13     4572.97     4781.38    637.11 o 
  20   1 -13     1748.27     1521.61    419.54 o 
  21   1 -13     3658.51     3917.54    533.09 o 
  22   1 -13      658.19     1047.61    367.49 o 
  23   1 -13     4355.58     4557.60    579.54 o 
  24   1 -13      172.00      485.56    203.97 o 
  25   1 -13     4065.51     3031.89    745.61 o 
  26   1 -13     2261.25     1370.05    565.62 o 
  27   1 -13     4299.25     4950.06    613.16 o 
  28   1 -13     3035.85     2421.16    667.57 o 
   1   2 -13      614.07      747.85    218.90 o 
   2   2 -13     2301.00     2438.24    387.92 o 
   3   2 -13      460.26      626.03    166.59 o 
   4   2 -13    18712.56    18372.62   1036.13 o 
   5   2 -13     8013.51     7916.50    702.39 o 
   6   2 -13     7004.75     7495.85    771.48 o 
   7   2 -13     2600.70     2244.56    505.57 o 
   8   2 -13     2094.19     1578.48    596.69 o 
   9   2 -13    13574.35    15018.53   1125.12 o 
  10   2 -13    29596.98    31574.17   1927.01 o 
  11   2 -13    12656.44    14033.93   1112.96 o 
  12   2 -13    13976.23    13929.66   1059.80 o 
  13   2 -13     2199.63     1423.07    286.92 o 
  14   2 -13      634.96      991.96    264.83 o 
  15   2 -13     6419.04     5821.11    624.85 o 
  16   2 -13     4816.39     4647.14    681.27 o 
  17   2 -13     2660.26     2756.71    481.44 o 
  18   2 -13      133.21      119.43    160.75 o 
  19   2 -13     3066.41     3618.04    576.65 o 
  20   2 -13      575.18      644.39    222.07 o 
  21   2 -13     2352.90     2864.31    525.07 o 
  22   2 -13     3840.70     3659.13    460.47 o 
  23   2 -13     1643.60     1124.68    256.63 o 
  24   2 -13     4099.58     3700.69    635.67 o 
  25   2 -13     2389.10     2567.85    572.53 o 
  26   2 -13      251.60      187.98    226.28 o 
  27   2 -13     1708.39     1414.48    290.28 o 
  28   2 -13      142.37      144.74    485.59 o 
   0   3 -13     2571.84     1960.99    657.18 o 
   1   3 -13     3123.70     3260.65    488.00 o 
   2   3 -13     9249.18     7589.78    682.08 o 
   3   3 -13     8065.29     7421.63    749.30 o 
   4   3 -13     2846.38     2748.27    436.96 o 
   5   3 -13     2134.59     1853.14    344.39 o 
   6   3 -13      485.12      680.23    192.15 o 
   7   3 -13     2819.68     2556.76    403.31 o 
   8   3 -13     1673.97     2124.33    389.46 o 
   9   3 -13     1223.93      932.69    245.94 o 
  10   3 -13     1050.88     1042.74    256.15 o 
  11   3 -13    17815.92    17101.01   1162.84 o 
  12   3 -13    15009.49    15228.71   1210.09 o 
  13   3 -13      561.82      594.93    265.70 o 
  14   3 -13    11634.51    11928.81   1100.92 o 
  15   3 -13     2015.09     1635.53    315.29 o 
  16   3 -13     2957.15     2791.32    448.37 o 
  17   3 -13     7111.09     7704.65    679.05 o 
  18   3 -13     1700.54     1363.76    305.61 o 
  19   3 -13     1091.89      783.40    176.18 o 
  20   3 -13     4427.18     4458.79    557.05 o 
  21   3 -13     4738.39     4854.10    469.28 o 
  22   3 -13     7321.30     7358.61    823.28 o 
  23   3 -13     5269.61     5344.68    651.95 o 
  24   3 -13     5428.01     5605.47    589.75 o 
  25   3 -13     3610.51     3567.26    633.34 o 
  26   3 -13     3245.23     2366.00    419.83 o 
  27   3 -13      978.32      790.30    220.33 o 
   1   4 -13    10810.95    10590.54    946.16 o 
   2   4 -13    19634.70    18318.19   1134.11 o 
   3   4 -13    10416.98    10395.57    926.99 o 
   4   4 -13     8359.58     8069.20    724.98 o 
   5   4 -13     3123.76     3774.90    481.12 o 
   6   4 -13      338.41      262.61    210.12 o 
   7   4 -13     1870.00     1737.58    349.16 o 
   8   4 -13     4375.48     4901.68    563.97 o 
   9   4 -13     7665.34     7304.83   1337.01 o 
  10   4 -13    11212.58     9953.87    943.67 o 
  11   4 -13     4434.87     4643.24    565.60 o 
  12   4 -13    12709.14    12958.95   1094.12 o 
  13   4 -13    10575.48    10837.45    939.49 o 
  14   4 -13     7754.00     8339.63    929.16 o 
  15   4 -13      667.78      664.67    208.28 o 
  16   4 -13      860.69      899.06    276.38 o 
  17   4 -13     2481.05     2378.92    391.66 o 
  18   4 -13     1248.22     1086.86    274.98 o 
  19   4 -13     1954.26     1463.35    296.22 o 
  20   4 -13     7017.19     6425.38    647.69 o 
  21   4 -13     2003.04     1352.56    272.03 o 
  22   4 -13     2610.81     1765.03    440.06 o 
  23   4 -13     6335.68     6934.71    792.69 o 
  24   4 -13     1594.79      910.06    185.68 o 
  25   4 -13      912.05      618.56    163.83 o 
  26   4 -13     3950.79     4483.45    555.29 o 
  27   4 -13     1789.30     1300.29    293.70 o 
   0   5 -13    18203.93    21956.96   2643.43 o 
   1   5 -13    33079.29    32848.64   1893.62 o 
   2   5 -13    12767.58    13719.77   1028.13 o 
   3   5 -13    10485.48    10832.00    872.06 o 
   4   5 -13     1053.65      901.07    217.39 o 
   5   5 -13     1544.71     1475.98    283.96 o 
   6   5 -13    17489.54    16379.46   1269.97 o 
   7   5 -13     2519.89     2773.08    399.71 o 
   8   5 -13     1508.85     1244.69    232.93 o 
   9   5 -13     4292.71     4553.23    525.77 o 
  10   5 -13     2772.19     3401.94    625.11 o 
  11   5 -13      808.46      418.11    168.08 o 
  12   5 -13      516.32      676.30    233.69 o 
  13   5 -13      268.02      228.51    172.96 o 
  14   5 -13     4148.95     3293.13    604.10 o 
  15   5 -13     3062.09     3962.52    612.49 o 
  16   5 -13      361.05      439.65    185.70 o 
  17   5 -13     5901.96     6427.21    628.17 o 
  18   5 -13      311.30      685.45    218.64 o 
  19   5 -13     5857.81     6059.10    653.37 o 
  20   5 -13     3393.12     3723.71    555.14 o 
  21   5 -13     9719.80     9288.02    819.86 o 
  22   5 -13     3203.71     3582.53    581.36 o 
  23   5 -13     1864.25     1520.87    323.02 o 
  24   5 -13      158.98      203.64    154.10 o 
  25   5 -13      356.16      597.82    156.96 o 
  26   5 -13     1178.14     1031.46    273.23 o 
   1   6 -13     1846.78     1478.32    313.12 o 
   2   6 -13     3691.72     3647.15    493.64 o 
   3   6 -13     2451.92     2560.82    468.35 o 
   4   6 -13    13963.34    13486.40   1138.80 o 
   5   6 -13     2047.19     1339.12    459.57 o 
   6   6 -13      959.93      764.24    201.43 o 
   7   6 -13     6196.61     7231.45    755.89 o 
   8   6 -13     3536.51     4182.18    602.42 o 
   9   6 -13     4204.85     4684.44    606.77 o 
  10   6 -13     9811.49     9019.34    830.49 o 
  11   6 -13      432.40      422.17    161.24 o 
  12   6 -13      347.10      526.77    178.68 o 
  13   6 -13      517.76      625.80    209.88 o 
  14   6 -13    11224.00    12739.04    773.75 o 
  15   6 -13     4495.54     4330.17    568.32 o 
  16   6 -13     5312.26     5481.89    539.48 o 
  17   6 -13     4319.34     4608.15    733.04 o 
  18   6 -13     1777.72     1483.64    330.10 o 
  19   6 -13     1949.39     1695.48    292.44 o 
  20   6 -13     3284.95     3470.41    397.71 o 
  21   6 -13      887.00      811.23    235.61 o 
  22   6 -13     1420.54      913.21    229.50 o 
  23   6 -13     5054.26     4543.16    543.16 o 
  24   6 -13      677.26      537.42    209.89 o 
  25   6 -13      307.30      474.65    178.51 o 
   0   7 -13     8431.17     8682.98   1251.23 o 
   1   7 -13      578.37      504.14    171.35 o 
   2   7 -13     1088.67      883.11    227.02 o 
   3   7 -13    18629.69    18719.92   1102.28 o 
   4   7 -13     5876.05     5802.35    720.08 o 
   5   7 -13    12638.67    11986.88    903.15 o 
   6   7 -13    11936.87    11247.67    865.75 o 
   7   7 -13     4506.98     4228.16    559.50 o 
   8   7 -13      128.28      135.99    190.58 o 
   9   7 -13     1388.66     1077.55    260.40 o 
  10   7 -13     1467.59     1458.85    292.78 o 
  11   7 -13    12938.83    12186.82    877.50 o 
  12   7 -13     2336.71     2251.31    427.92 o 
  13   7 -13     5696.38     5913.06    643.80 o 
  14   7 -13     2807.64     2452.83    604.13 o 
  15   7 -13     3760.14     3689.25    505.79 o 
  16   7 -13       45.36      193.75    199.68 o 
  17   7 -13     7375.73     7487.49    614.87 o 
  18   7 -13      164.54      465.28    143.49 o 
  19   7 -13      658.38      561.88    230.03 o 
  20   7 -13     2760.85     3035.30    449.51 o 
  21   7 -13     4547.87     4414.31    518.21 o 
  22   7 -13      334.20      637.47    214.46 o 
  23   7 -13     8078.34     7374.23    582.54 o 
  24   7 -13     1894.21     2216.78    608.27 o 
   1   8 -13     5754.73     6115.10    625.97 o 
   2   8 -13     2541.84     2361.24    352.66 o 
   3   8 -13    13153.60    12202.24    920.95 o 
   4   8 -13     1843.90     1353.04    280.12 o 
   5   8 -13     7164.60     6018.09    630.11 o 
   6   8 -13     2274.28     2205.98    333.84 o 
   7   8 -13     3883.21     3056.55    482.02 o 
   8   8 -13     7800.07     7055.63    843.26 o 
   9   8 -13      382.20      351.33    169.67 o 
  10   8 -13     1355.37      905.93    219.14 o 
  11   8 -13      334.81      548.66    192.36 o 
  12   8 -13     3064.77     2925.14    476.46 o 
  13   8 -13     1137.78      862.91    285.60 o 
  14   8 -13     6515.51     6278.52    587.80 o 
  15   8 -13     3222.97     2906.58    498.34 o 
  16   8 -13      349.31      552.95    200.44 o 
  17   8 -13     3457.63     3285.11    390.10 o 
  18   8 -13      548.95      552.48    226.44 o 
  19   8 -13    12198.76    12105.65    868.18 o 
  20   8 -13     2207.08     1414.65    305.01 o 
  21   8 -13        5.53       22.19    154.38 o 
  22   8 -13      451.96      859.77    194.43 o 
  23   8 -13     2264.20     1687.19    324.83 o 
   0   9 -13    10074.73     8294.29    949.90 o 
   1   9 -13     2162.44     1895.34    293.16 o 
   2   9 -13      931.72      608.89    224.89 o 
   3   9 -13      512.64      317.18    153.77 o 
   4   9 -13     2184.12     1792.84    315.33 o 
   5   9 -13    12689.48    12287.78    900.99 o 
   6   9 -13     1343.93      981.20    219.17 o 
   7   9 -13      865.54      589.32    174.81 o 
   8   9 -13      527.10      609.20    160.42 o 
   9   9 -13      496.85      358.57    136.35 o 
  10   9 -13     1252.21      868.21    248.63 o 
  11   9 -13      522.07      454.77    149.72 o 
  12   9 -13     1620.98     1254.80    247.71 o 
  13   9 -13     3782.49     3458.52    402.56 o 
  14   9 -13     5449.84     5367.34    585.21 o 
  15   9 -13     2260.73     2569.35    509.01 o 
  16   9 -13     2017.79     1334.66    295.58 o 
  17   9 -13     6912.07     6713.11    616.60 o 
  18   9 -13     1973.38     1620.69    326.12 o 
  19   9 -13     4187.83     3856.24    478.95 o 
  20   9 -13     1686.51     1340.87    202.39 o 
  21   9 -13     5574.85     4651.27    555.87 o 
  22   9 -13      378.29      261.42    196.33 o 
   1  10 -13       74.41      242.02    148.56 o 
   2  10 -13     2678.51     1968.85    323.65 o 
   3  10 -13    11024.96    10543.09    746.08 o 
   4  10 -13     6373.34     6590.28    678.80 o 
   5  10 -13     4615.95     4026.44    560.37 o 
   6  10 -13     5466.98     5048.66    519.85 o 
   7  10 -13     3493.01     2632.73    534.38 o 
   8  10 -13     1372.79     1272.20    244.10 o 
   9  10 -13     1618.32     1389.05    234.89 o 
  10  10 -13      530.23      313.08    124.12 o 
  11  10 -13     6606.69     5608.94    588.60 o 
  12  10 -13      769.41      726.43    245.33 o 
  13  10 -13     1137.26      928.96    202.59 o 
  14  10 -13     1076.81      664.22    190.29 o 
  15  10 -13     7579.50     8272.79    656.29 o 
  16  10 -13     1844.19     1612.59    317.25 o 
  17  10 -13     7694.54     7596.86    633.39 o 
  18  10 -13      508.53      722.36    242.59 o 
  19  10 -13     2148.47     1032.15    209.00 o 
  20  10 -13     1350.20     1115.50    233.17 o 
   0  11 -13     4828.79     3914.55    603.47 o 
   1  11 -13     7928.98     8318.52    607.70 o 
   2  11 -13     3515.03     3473.56    373.75 o 
   3  11 -13     2907.06     2137.38    380.33 o 
   4  11 -13      958.72      525.83    145.79 o 
   5  11 -13     9573.39     8337.22    653.22 o 
   6  11 -13     4785.31     5171.96    605.40 o 
   7  11 -13     3566.45     3234.41    391.21 o 
   8  11 -13     3215.28     2299.06    303.28 o 
   9  11 -13     1693.82     1323.62    351.45 o 
  10  11 -13      465.85      526.16    168.41 o 
  11  11 -13      185.84      396.02    208.49 o 
  12  11 -13      691.22      757.51    177.17 o 
  13  11 -13     1916.84     1427.18    236.65 o 
  14  11 -13     4975.81     5846.62    624.28 o 
  15  11 -13      323.09      678.21    220.02 o 
  16  11 -13       43.85      139.96    138.40 o 
  17  11 -13      235.07      547.66    184.68 o 
  18  11 -13      676.69      811.48    420.98 o 
   1  12 -13     1161.59     1024.09    171.25 o 
   2  12 -13     2046.20     1728.06    236.29 o 
   3  12 -13      663.17      555.59    161.03 o 
   4  12 -13     1418.33     1067.22    218.65 o 
   5  12 -13      129.03      322.27    125.70 o 
   6  12 -13     4512.84     4027.35    522.46 o 
   7  12 -13      203.04      481.69    140.22 o 
   8  12 -13     7452.51     6722.11    644.91 o 
   9  12 -13     3266.19     2777.13    410.56 o 
  10  12 -13     6849.27     5822.43    630.74 o 
  11  12 -13     1760.72     2023.45    404.57 o 
  12  12 -13     4727.30     4511.43    532.62 o 
  13  12 -13       62.57      263.14    446.11 o 
  14  12 -13      397.57      565.08    191.67 o 
  15  12 -13      675.17      931.02    302.31 o 
   0  13 -13      261.21      567.46    227.94 o 
   1  13 -13     1046.90      811.34    156.13 o 
   2  13 -13     4768.73     4751.96    503.91 o 
   3  13 -13     2591.81     1842.49    290.09 o 
   4  13 -13     2246.42     1583.44    252.05 o 
   5  13 -13     4689.34     3777.23    435.86 o 
   6  13 -13      366.60      695.79    181.86 o 
   7  13 -13     3809.85     3301.10    467.28 o 
   8  13 -13      177.77      249.52    277.24 o 
   9  13 -13      765.24      650.95    224.92 o 
  10  13 -13      362.16      422.78    199.27 o 
  11  13 -13      906.87      737.20    246.11 o 
   1  14 -13      782.11      694.42    159.59 o 
   2  14 -13      458.20      541.56    119.82 o 
   3  14 -13     2227.37     1607.42    294.58 o 
   4  14 -13     1192.12      994.77    191.86 o 
   5  14 -13     5944.83     5770.77    596.57 o 
   0   0 -12    12107.63    11691.09   2480.30 o 
   2   0 -12    19000.54    18180.96   1902.56 o 
   4   0 -12     3513.15     3617.81    651.58 o 
   6   0 -12     2314.41     2609.98    683.48 o 
   8   0 -12    29664.91    31580.54   1631.28 o 
  10   0 -12    25049.11    25240.93   2473.87 o 
  12   0 -12    12568.54    12761.56   1199.71 o 
  14   0 -12    20593.09    20801.46   1734.33 o 
  16   0 -12      804.50      641.39    237.94 o 
  18   0 -12      946.26      828.24    247.42 o 
  20   0 -12     5069.91     5338.31    770.42 o 
  22   0 -12    18782.79    19824.02   1805.56 o 
  24   0 -12     5978.41     6268.90    919.54 o 
  26   0 -12    15595.50    16591.34   1851.61 o 
  28   0 -12    11304.69    10388.56   1279.89 o 
  30   0 -12      952.96     1377.79    377.64 o 
   1   1 -12       47.85      383.11    181.55 o 
   2   1 -12     8925.43     8221.03    855.46 o 
   3   1 -12      578.13      690.98    174.63 o 
   4   1 -12     8286.80     7897.29    785.03 o 
   5   1 -12      655.66      702.65    170.17 o 
   6   1 -12     3993.40     3545.77    442.49 o 
   7   1 -12     2114.31     2277.04    365.72 o 
   8   1 -12     5708.36     5687.53    604.44 o 
   9   1 -12    32923.72    34644.08   1254.27 o 
  10   1 -12    11618.73    12448.54    939.63 o 
  11   1 -12    18530.54    19433.73   1241.13 o 
  12   1 -12     8680.43     8247.79    810.90 o 
  13   1 -12     6785.78     8333.13    842.78 o 
  14   1 -12    30227.87    33496.80   1660.36 o 
  15   1 -12    26781.71    27140.94   1408.72 o 
  16   1 -12     1238.04     1211.08    214.95 o 
  17   1 -12     4248.25     4416.07    506.09 o 
  18   1 -12     3126.05     3479.99    492.89 o 
  19   1 -12     4726.75     5007.56    587.14 o 
  20   1 -12     6637.02     6375.41    735.87 o 
  21   1 -12     4915.81     4955.43    652.38 o 
  22   1 -12     1774.61     1336.16    287.01 o 
  23   1 -12     2374.67     2181.78    392.75 o 
  24   1 -12     5941.21     5831.69    743.80 o 
  25   1 -12     1534.38     1196.28    283.29 o 
  26   1 -12     3660.08     3042.11    653.83 o 
  27   1 -12     1656.94     2039.79    412.15 o 
  28   1 -12     1278.21     1034.26    341.80 o 
  29   1 -12     4577.93     5054.34    639.47 o 
  30   1 -12      423.01      407.03    305.14 o 
  31   1 -12     2865.42     2165.06    417.68 o 
   0   2 -12    12758.46    11325.44   1703.11 o 
   1   2 -12     2085.10     2171.99    515.99 o 
   2   2 -12    27325.88    27600.80   1539.43 o 
   3   2 -12     1186.37     1118.77    214.67 o 
   4   2 -12     7116.44     6451.21    569.20 o 
   5   2 -12      605.09      583.32    142.89 o 
   6   2 -12     6994.86     7187.23    610.58 o 
   7   2 -12     2137.17     1583.74    258.91 o 
   8   2 -12     1369.63     1364.63    243.73 o 
   9   2 -12     1591.25     1226.35    213.98 o 
  10   2 -12     1436.76     2116.23    368.22 o 
  11   2 -12    44804.34    45524.41   2480.71 o 
  12   2 -12    12408.05    12382.65    999.77 o 
  13   2 -12     4971.90     5725.89    710.51 o 
  14   2 -12    19886.31    20992.81   1559.39 o 
  15   2 -12     7196.52     7670.98    807.32 o 
  16   2 -12     1615.91     1722.11    373.68 o 
  17   2 -12     1946.36     1889.52    356.76 o 
  18   2 -12     3013.58     3018.73    465.67 o 
  19   2 -12    10330.03    11352.72   1020.44 o 
  20   2 -12    13985.57    14797.04   1300.13 o 
  21   2 -12     2817.90     2939.79    440.31 o 
  22   2 -12     4853.92     5068.25    520.02 o 
  23   2 -12      745.22      780.10    258.09 o 
  24   2 -12    13409.99    14022.58   1097.99 o 
  25   2 -12    10465.61    10767.76    752.69 o 
  26   2 -12    10986.37    11363.37    944.21 o 
  27   2 -12     4627.36     4798.93    728.50 o 
  28   2 -12     3206.61     3245.71    653.95 o 
  29   2 -12     2874.64     1946.48    389.45 o 
  30   2 -12       36.76      276.05    204.86 o 
  31   2 -12     1004.59      294.02    285.34 o 
   1   3 -12      698.27      519.89    259.01 o 
   2   3 -12     7305.10     7377.01    740.63 o 
   3   3 -12    13218.05    12374.35    936.21 o 
   4   3 -12     8234.02     8678.08    699.80 o 
   5   3 -12    13996.53    14978.90    900.79 o 
   6   3 -12     8418.28     8056.38    691.37 o 
   7   3 -12     1029.11      848.72    287.68 o 
   8   3 -12     2341.46     2291.67    351.74 o 
   9   3 -12     6875.87     6935.00    833.02 o 
  10   3 -12     4474.32     4524.24    529.24 o 
  11   3 -12     9445.32    10688.92   1033.33 o 
  12   3 -12    26667.05    27603.45   2257.94 o 
  13   3 -12    13392.66    14748.06   1213.85 o 
  14   3 -12    11357.51    10800.57    896.19 o 
  15   3 -12     1714.68      996.94    256.58 o 
  16   3 -12     4270.98     3954.10    508.76 o 
  17   3 -12      429.69      520.24    174.09 o 
  18   3 -12     4754.79     5000.20    487.73 o 
  19   3 -12     5735.26     6479.02    673.45 o 
  20   3 -12      453.33      194.22    204.29 o 
  21   3 -12     1817.62     1766.65    671.37 o 
  22   3 -12     6698.65     6175.86    601.22 o 
  23   3 -12     4379.19     4588.06    589.17 o 
  24   3 -12     8855.90     8378.92    760.70 o 
  25   3 -12     2806.94     3404.17    492.91 o 
  26   3 -12     7466.12     8101.35    712.84 o 
  27   3 -12     1878.18     1844.45    388.67 o 
  28   3 -12      554.69      379.35    153.66 o 
  29   3 -12     1761.27     1354.62    356.30 o 
  30   3 -12     8377.10     9134.09    707.36 o 
  31   3 -12      293.43      455.02    158.40 o 
   0   4 -12    20602.48    20654.86   2086.95 o 
   1   4 -12     6911.93     6826.88    686.73 o 
   2   4 -12     2590.28     2980.04    519.50 o 
   3   4 -12     2376.24     2524.89    366.38 o 
   4   4 -12     8078.61     7857.43    672.61 o 
   5   4 -12    10651.40    10248.58    891.56 o 
   6   4 -12     1436.34     1487.11    285.42 o 
   7   4 -12    24868.24    25513.64   1546.33 o 
   8   4 -12     3665.51     4061.44    557.30 o 
   9   4 -12    16241.77    15807.70   1119.68 o 
  10   4 -12     3601.00     4017.59    535.23 o 
  11   4 -12     6092.14     5976.08    651.70 o 
  12   4 -12     4943.61     4716.84    619.49 o 
  13   4 -12     9220.68     9717.00    965.12 o 
  14   4 -12    10968.07    10964.89    862.45 o 
  15   4 -12    10391.96    10740.61   1123.92 o 
  16   4 -12     2457.66     1920.70    346.22 o 
  17   4 -12     1154.46     1247.48    248.09 o 
  18   4 -12      103.78      270.28    181.13 o 
  19   4 -12     3325.83     2890.04    466.67 o 
  20   4 -12     8551.87     9426.69    961.18 o 
  21   4 -12     8199.49     8510.47    754.17 o 
  22   4 -12     8701.80    10097.79    812.53 o 
  23   4 -12    14939.06    15748.85   1344.89 o 
  24   4 -12      901.36     1083.71    248.52 o 
  25   4 -12      517.16      574.78    166.06 o 
  26   4 -12     3830.55     3118.44    567.94 o 
  27   4 -12     2405.99     2320.85    439.08 o 
  28   4 -12     2263.63     1468.32    308.40 o 
  29   4 -12      967.17      824.90    187.29 o 
  30   4 -12      634.15      570.47    143.54 o 
   1   5 -12      569.17      605.09    192.82 o 
   2   5 -12    18572.75    17754.00   1149.99 o 
   3   5 -12    14970.99    14646.19    981.18 o 
   4   5 -12    10863.68    10687.13    926.16 o 
   5   5 -12     6641.75     6552.91    645.80 o 
   6   5 -12     1421.15     1335.52    317.61 o 
   7   5 -12    20031.48    19461.56   1384.87 o 
   8   5 -12    11073.54    11069.87   1032.33 o 
   9   5 -12     5062.79     5836.06    816.31 o 
  10   5 -12     8606.46     8419.47    812.74 o 
  11   5 -12    27181.65    29823.62   1728.67 o 
  12   5 -12     3951.37     4286.98    666.52 o 
  13   5 -12     6279.17     6774.80    765.07 o 
  14   5 -12     4475.27     3620.64    482.54 o 
  15   5 -12      850.64      710.20    233.59 o 
  16   5 -12     6163.53     5577.57    679.04 o 
  17   5 -12     1711.36     1638.38    351.15 o 
  18   5 -12     1431.60     1726.22    311.04 o 
  19   5 -12     1531.87     1657.42    373.08 o 
  20   5 -12     9754.43     9704.63    773.51 o 
  21   5 -12      865.15      835.21    254.70 o 
  22   5 -12     3552.53     3318.40    519.44 o 
  23   5 -12     2825.24     3166.16    522.97 o 
  24   5 -12     3139.64     3056.31    402.89 o 
  25   5 -12     1341.25      993.17    205.82 o 
  26   5 -12     2494.75     1946.05    325.10 o 
  27   5 -12     3730.64     3295.59    493.25 o 
  28   5 -12      265.03      424.54    254.26 o 
  29   5 -12      437.10      484.78    164.37 o 
   0   6 -12    57210.29    60398.94   4639.62 o 
   1   6 -12    15858.27    16833.48   1478.79 o 
   2   6 -12     9092.27     8445.65    766.37 o 
   3   6 -12      702.02      515.80    176.04 o 
   4   6 -12     3932.08     4034.06    512.56 o 
   5   6 -12    15371.15    15004.50   1068.99 o 
   6   6 -12    39852.50    40742.52   2003.00 o 
   7   6 -12     6836.75     7770.21    808.60 o 
   8   6 -12     1358.84     1170.56    307.50 o 
   9   6 -12     4420.55     4836.22    575.43 o 
  10   6 -12     4271.90     3756.69    552.00 o 
  11   6 -12     3989.00     3149.35    597.03 o 
  12   6 -12      791.03      855.32    238.92 o 
  13   6 -12     4767.28     4836.03    473.10 o 
  14   6 -12     6140.30     5874.82    654.67 o 
  15   6 -12     2404.49     2466.67    391.65 o 
  16   6 -12     3472.92     3111.78    487.55 o 
  17   6 -12     3239.52     3088.28    460.39 o 
  18   6 -12     2334.47     2560.72    357.83 o 
  19   6 -12     5676.14     6406.39    694.72 o 
  20   6 -12    12303.78    13104.43    897.92 o 
  21   6 -12     4708.52     5264.89    559.31 o 
  22   6 -12     3273.84     3582.45    645.42 o 
  23   6 -12     3546.69     2907.85    645.08 o 
  24   6 -12     5353.08     5320.86    570.35 o 
  25   6 -12     1950.53     1977.80    403.14 o 
  26   6 -12     4386.37     4185.59    524.34 o 
  27   6 -12      594.58      514.63    171.07 o 
  28   6 -12      795.07      909.27    205.17 o 
  29   6 -12     3010.40     2267.23    403.10 o 
   1   7 -12     2496.82     2666.18    443.77 o 
   2   7 -12      559.37      564.91    157.26 o 
   3   7 -12      990.18      802.08    238.48 o 
   4   7 -12    31380.13    31165.18   1614.48 o 
   5   7 -12     2072.18     2360.36    452.19 o 
   6   7 -12       33.33      253.04    171.42 o 
   7   7 -12      579.06      206.70    188.07 o 
   8   7 -12     1748.21     2221.46    391.12 o 
   9   7 -12      972.48      733.95    177.21 o 
  10   7 -12     7228.84     7037.74    641.88 o 
  11   7 -12     3725.06     3485.83    479.65 o 
  12   7 -12      999.29      927.34    236.23 o 
  13   7 -12     6478.86     5956.45    567.23 o 
  14   7 -12      687.04      611.11    188.15 o 
  15   7 -12      661.99      680.44    171.93 o 
  16   7 -12      972.07      707.07    212.80 o 
  17   7 -12    19313.30    21078.47   1336.11 o 
  18   7 -12      738.14      693.96    260.09 o 
  19   7 -12    10192.07     9333.91    805.23 o 
  20   7 -12     1683.44     1555.65    399.02 o 
  21   7 -12     2950.10     1873.83    357.97 o 
  22   7 -12      896.85      602.72    171.21 o 
  23   7 -12      715.45      752.99    185.92 o 
  24   7 -12       62.06      203.28    140.75 o 
  25   7 -12       72.55      263.48    160.00 o 
  26   7 -12     3155.05     2421.39    404.81 o 
  27   7 -12      147.85      534.46    216.98 o 
  28   7 -12       50.00      311.27    144.92 o 
   0   8 -12    13756.35    14066.87   1501.62 o 
   1   8 -12     4906.81     5329.96    581.63 o 
   2   8 -12     9702.70     9128.32    843.37 o 
   3   8 -12    23562.33    22019.82   1241.20 o 
   4   8 -12      556.75      435.71    145.98 o 
   5   8 -12     5067.41     5214.60    520.49 o 
   6   8 -12      190.31      358.22    187.58 o 
   7   8 -12    20979.62    18637.10   1029.84 o 
   8   8 -12     2318.25     2019.86    331.38 o 
   9   8 -12     1845.92     1297.45    247.14 o 
  10   8 -12      726.73      684.19    208.14 o 
  11   8 -12     6726.48     6214.54    675.31 o 
  12   8 -12     2301.37     2158.45    390.32 o 
  13   8 -12      598.16      502.05    181.50 o 
  14   8 -12     2504.03     2564.75    411.02 o 
  15   8 -12    10064.57    10226.41   1018.84 o 
  16   8 -12     1001.21     1215.51    301.98 o 
  17   8 -12    19297.84    19425.80   1128.34 o 
  18   8 -12     3205.36     3364.53    537.50 o 
  19   8 -12     3058.56     2638.63    592.45 o 
  20   8 -12     5846.87     6146.00    636.41 o 
  21   8 -12      632.09      610.74    310.45 o 
  22   8 -12     4348.33     4991.78    658.82 o 
  23   8 -12     5024.68     4634.68    508.34 o 
  24   8 -12      933.26      873.58    233.33 o 
  25   8 -12      545.44      851.86    196.77 o 
  26   8 -12      314.88      302.87    160.32 o 
  27   8 -12     2202.55     2106.70    352.92 o 
   1   9 -12     6023.97     5615.90    592.90 o 
   2   9 -12     6730.48     6596.05    686.07 o 
   3   9 -12      998.66      775.45    203.11 o 
   4   9 -12     1681.33      984.21    321.80 o 
   5   9 -12     2201.70     1799.61    311.63 o 
   6   9 -12     6020.59     6002.25    662.75 o 
   7   9 -12     2517.73     2322.69    450.83 o 
   8   9 -12     1778.45     1454.60    284.29 o 
   9   9 -12     7304.07     6286.01    641.56 o 
  10   9 -12     3620.51     3520.56    533.03 o 
  11   9 -12     4153.53     4278.41    523.97 o 
  12   9 -12      241.84      388.68    198.20 o 
  13   9 -12     2050.34     1808.05    277.51 o 
  14   9 -12       68.08      171.91    136.54 o 
  15   9 -12     7473.88     7622.53   1430.05 o 
  16   9 -12     3837.17     3973.12    560.15 o 
  17   9 -12     4142.63     3347.56    526.98 o 
  18   9 -12      315.92      350.13    177.58 o 
  19   9 -12     8036.77     7939.64    708.00 o 
  20   9 -12     2672.88     1845.08    329.17 o 
  21   9 -12     1608.97     1382.77    388.89 o 
  22   9 -12     2672.88     3313.98    493.43 o 
  23   9 -12     1608.41     1390.70    232.49 o 
  24   9 -12     1903.02     1544.52    276.70 o 
  25   9 -12     1340.50     1308.76    344.33 o 
  26   9 -12      983.70     1070.22    280.17 o 
   0  10 -12    16375.69    15511.30   1257.48 o 
   1  10 -12     3527.08     3651.09    512.22 o 
   2  10 -12     3545.41     4032.79    529.55 o 
   3  10 -12      344.41      333.48    136.96 o 
   4  10 -12     4012.34     4513.93    550.32 o 
   5  10 -12    23064.22    21906.35   1414.83 o 
   6  10 -12     6750.41     5619.92    607.40 o 
   7  10 -12    11472.87    10665.68    928.18 o 
   8  10 -12     2931.38     2831.54    457.13 o 
   9  10 -12     4265.03     4524.39    472.29 o 
  10  10 -12     1541.77     1622.69    313.71 o 
  11  10 -12      217.39      373.70    181.29 o 
  12  10 -12     3328.46     3285.87    493.85 o 
  13  10 -12     8486.83     8811.18    680.36 o 
  14  10 -12     9308.01     9728.25    694.39 o 
  15  10 -12     4262.30     4044.50    546.72 o 
  16  10 -12      621.60      880.49    206.66 o 
  17  10 -12     6805.50     6597.10    661.76 o 
  18  10 -12      707.28      842.49    199.75 o 
  19  10 -12     1163.66      399.11    165.37 o 
  20  10 -12     4504.44     4555.12    530.28 o 
  21  10 -12    13453.62    13910.02   1207.78 o 
  22  10 -12      172.87      343.33    266.67 o 
  23  10 -12      483.42      605.74    252.78 o 
  24  10 -12      158.10       72.63    245.32 o 
   1  11 -12      628.76      608.10    133.01 o 
   2  11 -12     5467.33     5968.33    516.15 o 
   3  11 -12     2953.68     2335.47    357.47 o 
   4  11 -12     6452.54     5631.02    549.18 o 
   5  11 -12     4410.03     4472.90    519.25 o 
   6  11 -12      639.48      525.90    203.33 o 
   7  11 -12     1338.93     1144.16    251.66 o 
   8  11 -12     6454.37     5943.26    609.88 o 
   9  11 -12     8911.98     9247.92    886.09 o 
  10  11 -12     6224.67     6674.44    666.50 o 
  11  11 -12     3675.46     2437.61    447.68 o 
  12  11 -12     2204.14     1802.66    304.86 o 
  13  11 -12     2664.66     2470.36    459.96 o 
  14  11 -12     1045.81      737.23    198.79 o 
  15  11 -12     1748.58     1404.46    225.40 o 
  16  11 -12     3558.86     2265.60    432.05 o 
  17  11 -12     2467.48     1898.60    291.72 o 
  18  11 -12     4100.42     4486.70    717.28 o 
  19  11 -12      342.65       73.45    343.12 o 
  20  11 -12       91.50     -351.88    351.88 o 
  21  11 -12      205.63      606.75    399.43 o 
  22  11 -12      408.45      465.85    247.21 o 
   0  12 -12     9998.00     9885.11    919.81 o 
   1  12 -12     3176.86     3922.79    478.84 o 
   2  12 -12    21338.77    21634.53   1363.08 o 
   3  12 -12     8121.77     8259.96    631.21 o 
   4  12 -12     8822.67     8809.06    872.97 o 
   5  12 -12     2593.56     2774.16    447.70 o 
   6  12 -12     2874.32     3333.38    465.72 o 
   7  12 -12     3167.63     2697.48    468.31 o 
   8  12 -12     1622.93     1048.43    189.67 o 
   9  12 -12     1964.23     1783.75    328.12 o 
  10  12 -12      370.05      372.71    128.01 o 
  11  12 -12      196.23       48.78    221.69 o 
  12  12 -12     1880.30     1406.49    237.15 o 
  13  12 -12     1248.61      882.56    219.56 o 
  14  12 -12      729.13       28.18    268.35 o 
  15  12 -12      326.18       90.72    350.07 o 
  16  12 -12     2436.29     1767.65    488.35 o 
  17  12 -12     4312.39     4443.67    696.92 o 
  18  12 -12     3159.50     2836.09    601.91 o 
  19  12 -12     5078.31     5103.70    703.51 o 
  20  12 -12     1846.67     1581.93    368.61 o 
   1  13 -12     1735.95     1507.86    273.29 o 
   2  13 -12     2321.19     2127.77    273.51 o 
   3  13 -12     8453.30     8080.39    619.23 o 
   4  13 -12     3665.06     4486.14    409.66 o 
   5  13 -12    10648.64    10339.99    766.96 o 
   6  13 -12     1283.52     1135.93    224.89 o 
   7  13 -12     2399.94     2579.91    403.67 o 
   8  13 -12     7629.41     7771.69    833.55 o 
   9  13 -12     8168.81     7640.00    831.87 o 
  10  13 -12     3927.63     3269.32    637.12 o 
  11  13 -12     1958.07     1930.35    345.47 o 
  12  13 -12     1358.93     1441.68    321.31 o 
  13  13 -12     3487.60     3950.51    667.06 o 
  14  13 -12      718.16     1038.74    247.34 o 
  15  13 -12     7080.20     7301.63    809.66 o 
  16  13 -12       53.57      150.17    517.38 o 
  17  13 -12     1156.70      471.39    189.09 o 
  18  13 -12     2906.90     2188.70    509.89 o 
   0  14 -12     4427.25     4554.12    650.99 o 
   1  14 -12      853.82      366.01    200.69 o 
   2  14 -12      427.65      436.49    167.92 o 
   3  14 -12      552.98      410.82    156.33 o 
   4  14 -12      293.99      459.51    152.54 o 
   5  14 -12    15051.74    14083.47   1109.45 o 
   6  14 -12      667.61      517.04    241.48 o 
   7  14 -12     1978.27     1237.69    331.33 o 
   8  14 -12      648.09      596.93    210.78 o 
   9  14 -12     4356.36     4214.03    655.02 o 
  10  14 -12      194.22      800.59    280.85 o 
  11  14 -12      246.45      650.12    299.07 o 
  12  14 -12        9.71     -205.17    273.78 o 
  13  14 -12     5975.71     7065.72    740.00 o 
  14  14 -12      135.50      935.61    234.71 o 
   1  15 -12     2155.50     1645.18    278.14 o 
   2  15 -12     1778.99     1953.94    374.94 o 
   3  15 -12     1273.49      758.28    221.57 o 
   4  15 -12      229.95      -15.23    246.09 o 
   5  15 -12      425.63      410.31    162.61 o 
   6  15 -12     8722.06     8560.83    711.98 o 
   7  15 -12      887.72      873.10    218.61 o 
   8  15 -12     5997.71     6298.32    649.60 o 
   9  15 -12      641.18      834.70    245.51 o 
  10  15 -12      244.32      174.73    278.91 o 
   2   0 -11   111757.94   111643.59   5668.92 o 
   4   0 -11    93246.30    97149.89   4841.12 o 
   6   0 -11    15055.41    13998.03   1254.17 o 
   8   0 -11     5695.26     6011.38    723.47 o 
  10   0 -11     3685.48     4126.81    831.85 o 
  12   0 -11    35200.55    36631.46   1798.70 o 
  14   0 -11    17416.34    18502.73   1876.54 o 
  16   0 -11     8447.44     9162.74   1004.97 o 
  18   0 -11     6429.72     6186.81    867.40 o 
  20   0 -11    21428.93    23671.88   1956.81 o 
  22   0 -11    12779.24    12495.91   1296.03 o 
  24   0 -11    21323.46    21071.70   1561.37 o 
  26   0 -11     4168.41     4584.57    583.25 o 
  28   0 -11    11548.82    10816.01   1192.35 o 
  30   0 -11     1057.72      652.09    307.84 o 
  32   0 -11    14659.00    13379.35   1384.98 o 
  34   0 -11      849.69      767.40    328.02 o 
   0   1 -11    46146.88    51393.70   3838.84 o 
   1   1 -11    74791.80    78125.66   2859.98 o 
   2   1 -11    57321.66    63145.87   2326.53 o 
   3   1 -11     1600.42     1236.31    370.45 o 
   4   1 -11     3348.94     3919.85    576.74 o 
   5   1 -11     9386.71     9275.01    643.97 o 
   6   1 -11     2208.94     1877.92    292.95 o 
   7   1 -11      560.84      658.85    161.75 o 
   8   1 -11     7063.06     7384.84    635.90 o 
   9   1 -11     1882.53     2073.36    322.86 o 
  10   1 -11     3506.39     3769.51    487.10 o 
  11   1 -11    19185.89    18643.57   1047.59 o 
  12   1 -11     5994.71     5741.54    580.91 o 
  13   1 -11      771.06      836.52    180.70 o 
  14   1 -11     2775.18     3159.18    387.93 o 
  15   1 -11     5136.04     5735.40    558.46 o 
  16   1 -11     2913.84     2941.51    415.71 o 
  17   1 -11     2796.06     2392.62    384.54 o 
  18   1 -11     2894.70     3091.87    466.19 o 
  19   1 -11     5926.99     5783.94    625.21 o 
  20   1 -11    14540.86    16209.99   1018.19 o 
  21   1 -11     7996.00     7808.21    778.14 o 
  22   1 -11     8575.71     8857.71    729.83 o 
  23   1 -11     6355.72     6820.69    802.59 o 
  24   1 -11      999.05      716.71    380.19 o 
  25   1 -11     7430.77     7422.12    853.50 o 
  26   1 -11    11522.03    12257.67    995.03 o 
  27   1 -11     4669.02     5534.02    771.13 o 
  28   1 -11     7757.16     7887.27    772.57 o 
  29   1 -11     4479.34     4304.47    568.00 o 
  30   1 -11     1914.65     1662.89    286.05 o 
  31   1 -11      665.24      329.48    199.96 o 
  32   1 -11     1427.13     1057.47    252.64 o 
  33   1 -11     1334.17     1145.74    300.58 o 
  34   1 -11     1132.00      605.43    252.45 o 
   1   2 -11     6812.63     6716.50    709.58 o 
   2   2 -11    37753.11    39769.17   1767.11 o 
   3   2 -11     6124.11     6551.25    709.52 o 
   4   2 -11     4289.07     4264.42    592.25 o 
   5   2 -11     8447.39     7741.32    631.61 o 
   6   2 -11    13636.28    13106.13    863.35 o 
   7   2 -11    20556.77    20833.76   1024.47 o 
   8   2 -11     8389.12     8519.73    647.19 o 
   9   2 -11    16721.28    17518.36   1090.26 o 
  10   2 -11    28676.10    31725.15   1105.99 o 
  11   2 -11    15558.76    16059.59   1137.27 o 
  12   2 -11    16185.83    16087.90   1135.16 o 
  13   2 -11     3444.90     3508.09    435.55 o 
  14   2 -11      226.19      244.80     99.38 o 
  15   2 -11    15303.03    15970.54   1061.37 o 
  16   2 -11    16849.03    16702.06   1115.00 o 
  17   2 -11     1954.13     1739.72    344.42 o 
  18   2 -11     5621.02     5690.56    551.03 o 
  19   2 -11     3693.73     4039.18    540.52 o 
  20   2 -11      229.68      870.22    282.38 o 
  21   2 -11    14008.26    15236.85    968.06 o 
  22   2 -11    13394.81    13993.68   1207.92 o 
  23   2 -11     2158.75     1602.15    318.42 o 
  24   2 -11    17144.11    18220.07   1077.69 o 
  25   2 -11      433.37      453.64    355.47 o 
  26   2 -11     4431.65     4319.67    576.31 o 
  27   2 -11     1929.63     1288.81    242.72 o 
  28   2 -11      764.39      510.32    199.80 o 
  29   2 -11     5669.05     5388.41    575.07 o 
  30   2 -11     3124.30     2414.08    566.73 o 
  31   2 -11     4012.31     4267.47    535.34 o 
  32   2 -11      394.32      473.73    162.89 o 
  33   2 -11      836.18      484.39    155.31 o 
  34   2 -11     2978.43     2475.30    420.42 o 
   0   3 -11    39183.18    40828.93   2588.40 o 
   1   3 -11    13588.61    13230.77   1056.92 o 
   2   3 -11    17669.00    17103.19   1485.66 o 
   3   3 -11     1089.16      773.54    202.31 o 
   4   3 -11     4354.91     3945.39    573.05 o 
   5   3 -11    22371.75    22098.52   1074.87 o 
   6   3 -11     1275.03     1050.49    197.78 o 
   7   3 -11     2618.31     2427.66    439.43 o 
   8   3 -11     4918.75     5062.08    576.61 o 
   9   3 -11    14657.86    14681.94   1092.10 o 
  10   3 -11     1494.74     1233.92    226.85 o 
  11   3 -11    18296.10    17835.89   1176.18 o 
  12   3 -11     8253.68     7806.85    713.86 o 
  13   3 -11     4048.70     4481.89    651.49 o 
  14   3 -11    25104.13    23744.73   1674.41 o 
  15   3 -11    14674.68    14646.05    995.80 o 
  16   3 -11    13909.25    13626.28   1005.80 o 
  17   3 -11    15870.17    15427.44   1111.65 o 
  18   3 -11    18476.51    20067.32   1700.91 o 
  19   3 -11     1628.56     1732.74    382.83 o 
  20   3 -11     3280.54     3505.56    454.13 o 
  21   3 -11     2318.69     2632.17    454.61 o 
  22   3 -11    11342.80    11888.90    940.60 o 
  23   3 -11    20007.55    19917.18   1188.77 o 
  24   3 -11     8690.46     9705.65    835.88 o 
  25   3 -11     2821.59     3087.41    651.44 o 
  26   3 -11     8712.22     8797.30    757.64 o 
  27   3 -11     2152.54     1682.31    347.10 o 
  28   3 -11     3449.66     2847.83    456.71 o 
  29   3 -11     3933.71     3805.56    471.31 o 
  30   3 -11      738.10      691.02    213.16 o 
  31   3 -11     1505.07     1277.00    258.16 o 
  32   3 -11     3001.02     2230.11    456.74 o 
  33   3 -11     3364.99     3548.93    529.93 o 
   1   4 -11     4521.65     4248.05    735.79 o 
   2   4 -11    18549.88    17504.08   1331.16 o 
   3   4 -11     6804.55     7113.25    581.15 o 
   4   4 -11      841.45      762.18    157.04 o 
   5   4 -11     8246.27     8912.97    661.63 o 
   6   4 -11      375.70       47.81    142.58 o 
   7   4 -11    17890.02    18119.68   1194.94 o 
   8   4 -11    11632.23    12784.11   1115.19 o 
   9   4 -11     4015.71     4360.58    544.49 o 
  10   4 -11     1491.20     1321.51    253.85 o 
  11   4 -11     9463.68     9980.30   1050.83 o 
  12   4 -11    24394.08    24370.08   2399.50 o 
  13   4 -11    35930.54    39028.30   1737.91 o 
  14   4 -11    37714.75    38976.64   1545.68 o 
  15   4 -11    30958.11    31862.90   1304.04 o 
  16   4 -11      977.74      731.37    204.87 o 
  17   4 -11    11102.59    10429.05    939.90 o 
  18   4 -11     2326.10     2178.89    448.01 o 
  19   4 -11     3207.28     3765.92    573.01 o 
  20   4 -11     1744.66     1471.51    335.22 o 
  21   4 -11     1611.65     1494.57    315.24 o 
  22   4 -11     7424.52     7104.50    837.63 o 
  23   4 -11     8395.72     9234.01    879.35 o 
  24   4 -11    12759.79    13782.58   1324.41 o 
  25   4 -11    12408.17    12103.26    776.30 o 
  26   4 -11      694.58      791.40    210.70 o 
  27   4 -11     2699.30     2337.47    443.69 o 
  28   4 -11      576.84      404.64    180.65 o 
  29   4 -11       31.08      382.22    133.47 o 
  30   4 -11     4891.63     4462.41    783.39 o 
  31   4 -11     2926.40     2250.42    398.01 o 
  32   4 -11     3340.22     3142.40    510.02 o 
  33   4 -11     4754.98     5353.12    565.48 o 
   0   5 -11    10875.92    11403.05   1367.12 o 
   1   5 -11    28785.00    30566.85   2605.40 o 
   2   5 -11      672.10      670.59    212.51 o 
   3   5 -11    27800.08    28077.31   1275.05 o 
   4   5 -11     1906.39     2047.74    353.44 o 
   5   5 -11     9377.59     9652.08   1013.88 o 
   6   5 -11     7670.31     8017.10    758.58 o 
   7   5 -11     8718.38     8196.37    934.21 o 
   8   5 -11     5783.36     5819.01    623.37 o 
   9   5 -11     6995.58     6656.79    727.43 o 
  10   5 -11    17226.12    17629.64   1306.16 o 
  11   5 -11     5218.75     4914.58    622.99 o 
  12   5 -11     8412.93     8395.42    846.96 o 
  13   5 -11    16679.82    16383.55   1080.30 o 
  14   5 -11    17239.37    18179.66   1200.18 o 
  15   5 -11      119.20      267.48    257.87 o 
  16   5 -11     6167.22     6227.39    706.58 o 
  17   5 -11    17820.15    17929.68   1110.60 o 
  18   5 -11     5053.98     4915.71    573.19 o 
  19   5 -11     8727.04     9196.59    844.34 o 
  20   5 -11    12595.17    12766.83    990.18 o 
  21   5 -11     6591.13     5846.53    713.50 o 
  22   5 -11     1913.30     1761.80    432.03 o 
  23   5 -11     7338.99     7214.33    754.27 o 
  24   5 -11     3103.09     3065.06    545.24 o 
  25   5 -11     5227.59     5627.53    771.56 o 
  26   5 -11     3681.97     3575.09    512.05 o 
  27   5 -11     1735.63     1633.55    282.83 o 
  28   5 -11     2457.97     2357.14    430.14 o 
  29   5 -11     1097.55      897.43    212.33 o 
  30   5 -11     3184.93     2821.49    427.33 o 
  31   5 -11      242.37      319.74    190.60 o 
  32   5 -11      976.24      987.70    225.53 o 
   1   6 -11      276.60      157.85    272.42 o 
   2   6 -11     4472.67     4297.22    641.47 o 
   3   6 -11    15886.70    15679.96   1210.44 o 
   4   6 -11    14099.75    13945.55   1086.54 o 
   5   6 -11    21553.63    20443.98   1156.21 o 
   6   6 -11     1704.59     1759.81    338.86 o 
   7   6 -11     1934.02     1431.55    298.53 o 
   8   6 -11     5286.14     5118.35    590.23 o 
   9   6 -11    11434.54    12137.86    943.05 o 
  10   6 -11    44414.20    44291.33   1736.74 o 
  11   6 -11    45526.62    46832.55   1834.98 o 
  12   6 -11     4056.76     4298.52    520.69 o 
  13   6 -11      756.07      639.96    196.02 o 
  14   6 -11    13027.58    14032.93   1000.61 o 
  15   6 -11     2659.42     2811.34    487.61 o 
  16   6 -11     3451.57     3355.14    465.03 o 
  17   6 -11     2120.88     1796.80    329.83 o 
  18   6 -11     1253.43      891.54    189.27 o 
  19   6 -11     1467.92      892.63    198.94 o 
  20   6 -11     5210.63     5772.25    564.18 o 
  21   6 -11     3048.81     3075.75    552.27 o 
  22   6 -11     1863.76     1806.09    461.33 o 
  23   6 -11     1252.91     1220.93    253.63 o 
  24   6 -11     3304.30     3882.03    539.71 o 
  25   6 -11      607.66      703.56    167.50 o 
  26   6 -11     1769.78     1695.57    293.37 o 
  27   6 -11     1760.45     1658.63    269.44 o 
  28   6 -11     1413.02     1309.26    254.22 o 
  29   6 -11     8393.93     9133.34    699.50 o 
  30   6 -11     6263.83     7423.07    694.42 o 
  31   6 -11     2215.48     1948.72    481.83 o 
  32   6 -11      299.06        1.86    218.22 o 
   0   7 -11    18595.36    19334.24   1751.11 o 
   1   7 -11     6749.38     6641.65    723.42 o 
   2   7 -11    18364.39    18791.75   1221.45 o 
   3   7 -11    35539.89    35509.14   1409.51 o 
   4   7 -11     1338.15     1619.04    315.72 o 
   5   7 -11    17506.48    16138.17   1080.24 o 
   6   7 -11    12579.91    12789.67    996.81 o 
   7   7 -11    15422.16    14454.52    969.48 o 
   8   7 -11     3047.74     3320.08    451.62 o 
   9   7 -11    14762.82    14403.55    965.18 o 
  10   7 -11     1206.55     1026.78    250.45 o 
  11   7 -11    11884.51    13043.39   1491.21 o 
  12   7 -11     5215.15     5957.84    623.59 o 
  13   7 -11    19807.09    19969.99   1272.30 o 
  14   7 -11     3599.65     3547.05    502.23 o 
  15   7 -11     1959.81     2098.36    380.50 o 
  16   7 -11      783.23      758.42    208.49 o 
  17   7 -11     1870.85     2458.90    426.84 o 
  18   7 -11     5530.08     5694.93    560.53 o 
  19   7 -11     1064.59     1033.29    250.68 o 
  20   7 -11     2199.77     2285.95    325.35 o 
  21   7 -11     3032.55     2599.42    417.55 o 
  22   7 -11     8263.24     8631.47    715.81 o 
  23   7 -11    13403.29    12785.71    785.39 o 
  24   7 -11     4351.09     5225.17    608.71 o 
  25   7 -11     2403.19     1527.70    485.39 o 
  26   7 -11     2708.44     2504.52    417.51 o 
  27   7 -11     2107.67     1783.06    303.57 o 
  28   7 -11      756.96      929.75    197.06 o 
  29   7 -11      573.10      601.62    166.82 o 
  30   7 -11      668.57      661.08    180.99 o 
  31   7 -11       20.70      117.36    152.65 o 
   1   8 -11     4831.43     4922.59    556.43 o 
   2   8 -11     2234.98     1480.14    301.18 o 
   3   8 -11      480.15      785.38    237.02 o 
   4   8 -11    11249.06    11659.15    963.80 o 
   5   8 -11      304.23      269.18    131.13 o 
   6   8 -11     1641.64     1988.25    340.73 o 
   7   8 -11    34607.39    33962.19   1678.75 o 
   8   8 -11    32538.98    32932.21   1628.27 o 
   9   8 -11    20229.99    19251.02   1234.26 o 
  10   8 -11    16596.45    14963.15   1204.64 o 
  11   8 -11    34546.16    34927.18   1934.63 o 
  12   8 -11     1997.37     1739.21    367.32 o 
  13   8 -11    16610.75    17471.70   1210.51 o 
  14   8 -11     3169.05     3313.41    485.05 o 
  15   8 -11     5155.06     5327.08    550.28 o 
  16   8 -11      231.90      183.04    168.11 o 
  17   8 -11     9217.70     8624.92    879.70 o 
  18   8 -11      863.91     1224.52    317.92 o 
  19   8 -11    15154.42    15496.65    998.74 o 
  20   8 -11     5892.29     5949.58    664.61 o 
  21   8 -11      872.06      758.28    231.54 o 
  22   8 -11      868.67      722.46    183.04 o 
  23   8 -11      468.88      122.91    219.51 o 
  24   8 -11      130.60      367.11    146.54 o 
  25   8 -11       95.74       66.68    145.24 o 
  26   8 -11     2780.05     2524.72    437.77 o 
  27   8 -11     1284.16     1090.30    232.72 o 
  28   8 -11       56.49      791.13    190.06 o 
  29   8 -11     3329.63     3244.34    687.68 o 
  30   8 -11      720.18      707.68    302.45 o 
   0   9 -11    20145.45    18731.59   1917.82 o 
   1   9 -11     1216.40     1118.69    249.83 o 
   2   9 -11     6159.93     5756.43    579.95 o 
   3   9 -11     1687.79     1346.62    352.18 o 
   4   9 -11     8628.50     7835.51    697.21 o 
   5   9 -11       84.67      248.91    135.11 o 
   6   9 -11     1795.48     1730.36    321.63 o 
   7   9 -11    15892.50    15733.41   1088.37 o 
   8   9 -11     2556.69     2998.64    577.81 o 
   9   9 -11    14220.88    13584.51   1001.24 o 
  10   9 -11     3811.79     3936.81    470.94 o 
  11   9 -11     5218.94     5144.69    535.67 o 
  12   9 -11     5620.33     5775.12    565.96 o 
  13   9 -11       99.05      359.96    135.94 o 
  14   9 -11     3634.49     3634.73    563.91 o 
  15   9 -11     1029.69      781.67    242.36 o 
  16   9 -11      803.70      729.82    174.02 o 
  17   9 -11     9511.08     9374.33   1072.12 o 
  18   9 -11     3110.47     2885.42    499.35 o 
  19   9 -11     3553.31     3865.42    576.25 o 
  20   9 -11     7087.26     6759.97    804.60 o 
  21   9 -11     9265.83     9522.75    778.66 o 
  22   9 -11     4554.70     4649.39    559.04 o 
  23   9 -11      242.99       92.67    220.67 o 
  24   9 -11     3337.39     3421.47    453.32 o 
  25   9 -11     1169.87     1086.41    517.52 o 
  26   9 -11     2574.12     2400.29    631.08 o 
  27   9 -11     2986.17     3075.41    627.12 o 
  28   9 -11      680.46      133.68    288.08 o 
  29   9 -11     4425.17     2709.08    721.70 o 
   1  10 -11      758.87      639.18    150.86 o 
   2  10 -11      926.71      857.10    198.82 o 
   3  10 -11     6012.65     5268.97    507.03 o 
   4  10 -11     3910.58     4106.48    451.28 o 
   5  10 -11    27989.08    27456.76   1589.12 o 
   6  10 -11    12362.92    12134.88    897.66 o 
   7  10 -11     1534.23     1324.21    237.80 o 
   8  10 -11    11509.53    11982.50    856.91 o 
   9  10 -11     9018.40     8465.78    761.20 o 
  10  10 -11     6495.35     6196.81    622.89 o 
  11  10 -11     5281.49     4739.60    472.42 o 
  12  10 -11     1077.32      925.79    213.52 o 
  13  10 -11      722.96      562.03    177.95 o 
  14  10 -11      356.97      413.85    181.81 o 
  15  10 -11     9163.29     9512.76    922.95 o 
  16  10 -11     5466.29     4964.67    520.31 o 
  17  10 -11     6892.44     6926.48    680.30 o 
  18  10 -11     5656.18     6132.78    663.23 o 
  19  10 -11     3679.79     2933.57    508.18 o 
  20  10 -11     2050.06     1706.04    345.45 o 
  21  10 -11     1148.91      879.65    200.35 o 
  22  10 -11      499.13      322.44    239.04 o 
  23  10 -11     4431.44     4523.05    686.25 o 
  24  10 -11     2758.79     2190.44    478.46 o 
  25  10 -11      902.44      689.39    297.11 o 
  26  10 -11     1898.24     1634.70    439.18 o 
  27  10 -11     2978.32     3647.01    719.27 o 
   0  11 -11     4084.63     3453.75    632.17 o 
   1  11 -11     2254.82     2623.71    351.96 o 
   2  11 -11     8626.48     8218.08    976.32 o 
   3  11 -11     2778.24     2770.09    400.37 o 
   4  11 -11    11127.48    10177.49    837.44 o 
   5  11 -11     8724.50     8342.85    725.80 o 
   6  11 -11    21911.91    22386.11   1226.36 o 
   7  11 -11     8420.54     7826.23    742.04 o 
   8  11 -11      492.10      905.71    256.53 o 
   9  11 -11     1746.38     1878.29    313.73 o 
  10  11 -11      526.92      380.51    144.22 o 
  11  11 -11       25.25      329.56    164.10 o 
  12  11 -11      788.50      604.00    183.34 o 
  13  11 -11     2623.15     2587.42    442.05 o 
  14  11 -11     9109.12     9187.98    996.95 o 
  15  11 -11     2510.50     1993.69    335.72 o 
  16  11 -11     6732.19     6860.74    593.29 o 
  17  11 -11      578.68      692.64    159.12 o 
  18  11 -11     1921.83      942.90    302.44 o 
  19  11 -11     5259.73     4808.45    757.90 o 
  20  11 -11      807.16     1027.11    294.66 o 
  21  11 -11    16222.00    17517.57   1879.08 o 
  22  11 -11     4252.52     4059.47    980.39 o 
  23  11 -11     7667.08     7906.35    833.14 o 
  24  11 -11      809.84      980.34    314.12 o 
  25  11 -11      666.49      362.12    396.26 o 
  26  11 -11     1276.23     1148.26    291.91 o 
   1  12 -11     5137.47     5160.25    513.33 o 
   2  12 -11    10759.36    10326.17    739.22 o 
   3  12 -11     7229.21     7098.80    704.57 o 
   4  12 -11    23198.46    22602.23   1446.94 o 
   5  12 -11     4422.41     3825.01    523.85 o 
   6  12 -11     5217.25     5195.90    580.41 o 
   7  12 -11      470.31      613.46    156.64 o 
   8  12 -11    15895.16    15811.56   1016.18 o 
   9  12 -11     2743.92     2753.48    429.45 o 
  10  12 -11     6175.32     6326.54    640.68 o 
  11  12 -11     1656.47     1418.63    256.76 o 
  12  12 -11     9543.41     9188.58    766.64 o 
  13  12 -11      119.54      110.84    184.82 o 
  14  12 -11      854.99      923.35    245.85 o 
  15  12 -11      481.23     1160.75    309.41 o 
  16  12 -11      191.23      229.45    233.19 o 
  17  12 -11     3384.23     2656.85    472.71 o 
  18  12 -11     8289.98     8252.05    907.10 o 
  19  12 -11      572.20      230.28    467.47 o 
  20  12 -11     1543.74      962.15    316.48 o 
  21  12 -11     1461.55     1362.05    434.14 o 
  22  12 -11     3252.03     2199.95    506.71 o 
  23  12 -11     2446.69     1691.06    391.90 o 
  24  12 -11      160.82      -80.46    222.90 o 
   0  13 -11     2096.93     2312.31    622.55 o 
   1  13 -11    14103.43    13226.19    723.26 o 
   2  13 -11     7748.75     7347.47    654.02 o 
   3  13 -11      714.04      726.22    181.07 o 
   4  13 -11     4369.21     3988.78    476.00 o 
   5  13 -11    11692.56    11612.47    980.32 o 
   6  13 -11      351.81      362.80    160.49 o 
   7  13 -11     5594.04     4956.60    482.17 o 
   8  13 -11     1697.82     1043.59    203.00 o 
   9  13 -11     3947.37     3394.06    477.30 o 
  10  13 -11      924.09      816.19    263.63 o 
  11  13 -11     1252.89     1267.28    225.43 o 
  12  13 -11      672.63      915.71    169.68 o 
  13  13 -11     2310.72     2646.51    538.18 o 
  14  13 -11      135.27      377.40    190.60 o 
  15  13 -11      876.91     1066.64    385.30 o 
  16  13 -11     3179.39     3157.17    714.20 o 
  17  13 -11     2438.34     1574.23    705.98 o 
  18  13 -11      479.64      492.93    370.85 o 
  19  13 -11     7738.22     8038.18    857.04 o 
  20  13 -11     6281.37     7333.71    807.25 o 
  21  13 -11     3353.61     3383.58    889.30 o 
  22  13 -11     3303.57     2937.55    604.55 o 
   1  14 -11     3028.37     2038.96    389.34 o 
   2  14 -11     2114.57     1809.02    277.29 o 
   3  14 -11     6541.10     6106.77    518.80 o 
   4  14 -11     2590.17     3178.65    454.17 o 
   5  14 -11     7227.67     7555.75    715.72 o 
   6  14 -11      602.09      902.96    192.17 o 
   7  14 -11     1311.81     1095.39    328.41 o 
   8  14 -11      961.02      806.26    256.04 o 
   9  14 -11     6419.29     5835.35    799.19 o 
  10  14 -11     1557.88     1496.31    375.89 o 
  11  14 -11     2904.67     3263.16    547.43 o 
  12  14 -11     3292.93     3874.03    635.58 o 
  13  14 -11     1205.82      721.77    208.70 o 
  14  14 -11      694.26      731.72    299.56 o 
  15  14 -11     9174.03     9188.96    853.07 o 
  16  14 -11     1301.17      879.92    222.31 o 
  17  14 -11     8600.95     8558.13    832.13 o 
  18  14 -11     3955.89     3859.15    744.67 o 
  19  14 -11      682.92      500.87    241.82 o 
   0  15 -11     7171.74     6235.43    797.74 o 
   1  15 -11     1663.07     1382.86    189.74 o 
   2  15 -11     3798.36     3332.12    441.30 o 
   3  15 -11     1405.70     1050.12    263.11 o 
   4  15 -11     3937.76     4042.14    634.13 o 
   5  15 -11     7981.85     7309.04    713.68 o 
   6  15 -11      961.35     1202.00    280.35 o 
   7  15 -11     1453.98     1342.36    322.24 o 
   8  15 -11     4210.27     3077.65    660.87 o 
   9  15 -11       66.32      356.33    417.23 o 
  10  15 -11      790.62      634.99    229.14 o 
  11  15 -11      443.70      364.42    357.63 o 
  12  15 -11     4480.20     4707.73    732.74 o 
  13  15 -11     2301.68     1925.80    458.78 o 
  14  15 -11      172.10      510.42    200.82 o 
  15  15 -11      271.14      260.62    233.07 o 
  16  15 -11     3996.67     3908.82    757.38 o 
   1  16 -11     1877.82     1259.44    401.69 o 
   2  16 -11     2314.00     2408.52    637.62 o 
   3  16 -11      658.57      661.67    268.28 o 
   4  16 -11      617.33      358.14    196.47 o 
   5  16 -11      492.65      620.40    183.72 o 
   6  16 -11     4419.86     3419.95    527.45 o 
   7  16 -11      993.14      978.90    203.37 o 
   8  16 -11     2661.76     2116.45    585.13 o 
   9  16 -11     1472.50     1081.83    307.96 o 
  10  16 -11      264.73      373.04    202.40 o 
  11  16 -11     1851.43     1430.27    399.62 o 
  12  16 -11      201.27      455.03    180.47 o 
   0  17 -11     6910.77     8616.15   1378.72 o 
   1  17 -11      207.76      646.08    231.13 o 
   2  17 -11      260.58      642.28    351.46 o 
   3  17 -11     4311.95     4848.76    992.23 o 
   4  17 -11     1210.43      817.13    313.33 o 
   0   0 -10    91040.41    99778.55   5649.96 o 
   2   0 -10   234557.00   265745.06  10348.10 o 
   4   0 -10    74622.90    75869.69   2527.09 o 
   6   0 -10    30478.16    32222.21   1893.33 o 
   8   0 -10     6747.90     7281.60    989.49 o 
  10   0 -10    13899.67    13140.50   1407.03 o 
  12   0 -10    47029.08    50366.00   2369.50 o 
  14   0 -10    68275.34    72080.67   3608.00 o 
  16   0 -10    60599.61    61913.06   3107.14 o 
  18   0 -10    31540.38    32388.89   1580.77 o 
  20   0 -10    25765.78    27510.74   1431.73 o 
  22   0 -10     4443.54     3897.93    606.15 o 
  24   0 -10    11186.26    11399.84   1115.36 o 
  26   0 -10    10666.17    11132.65   1175.02 o 
  28   0 -10    11488.51     9964.30   1057.35 o 
  30   0 -10     2317.73     1756.19    429.72 o 
  32   0 -10      399.93      360.64    181.98 o 
  34   0 -10     7897.10     8046.06    994.13 o 
  36   0 -10     1947.08     1041.95    299.94 o 
   1   1 -10     9646.88     9602.49   1130.66 o 
   2   1 -10    86054.36    88866.84   2517.21 o 
   3   1 -10    10721.93    11612.45   1029.07 o 
   4   1 -10    25140.84    24823.65   1036.15 o 
   5   1 -10    10117.54     9669.60    862.19 o 
   6   1 -10     2685.22     2821.21    412.67 o 
   7   1 -10    12872.61    12393.50    870.44 o 
   8   1 -10     6230.41     6870.88    764.33 o 
   9   1 -10    56017.84    58118.20   1728.51 o 
  10   1 -10    12906.45    13734.22   1013.10 o 
  11   1 -10     2975.66     3496.24    471.50 o 
  12   1 -10    14884.25    15471.74    989.88 o 
  13   1 -10    12037.04    12154.35    938.55 o 
  14   1 -10     3509.60     3239.47    482.48 o 
  15   1 -10    10169.90    10012.97    680.64 o 
  16   1 -10     2584.88     2764.43    421.84 o 
  17   1 -10     2043.44     1959.13    354.90 o 
  18   1 -10     8747.43     8863.71    829.45 o 
  19   1 -10      948.97      868.94    184.90 o 
  20   1 -10      393.76      327.84    139.27 o 
  21   1 -10     3203.93     3182.74    452.90 o 
  22   1 -10     7644.44     7936.51    639.44 o 
  23   1 -10     6674.12     6579.64    685.50 o 
  24   1 -10     4695.45     5256.62    531.57 o 
  25   1 -10     3836.19     3669.92    476.29 o 
  26   1 -10     6158.48     5780.80    538.34 o 
  27   1 -10     4105.17     4283.93    594.56 o 
  28   1 -10     2361.08     2262.72    397.11 o 
  29   1 -10     1791.60     1406.95    235.57 o 
  30   1 -10     1382.58     1287.42    297.68 o 
  31   1 -10     3143.33     2658.56    479.47 o 
  32   1 -10     9104.90     8663.94    707.11 o 
  33   1 -10     1798.61     1296.58    250.02 o 
  34   1 -10     1044.03      781.36    227.08 o 
  35   1 -10     6541.31     6409.27    728.19 o 
  36   1 -10       15.99      467.56    160.90 o 
   0   2 -10    82485.66    92500.79   5258.80 o 
   1   2 -10   104162.20   111659.29   4445.79 o 
   2   2 -10    70226.61    70881.09   2873.14 o 
   3   2 -10     4943.39     5521.55    838.80 o 
   4   2 -10     7267.41     6879.40    676.46 o 
   5   2 -10    41352.58    41958.08   1747.89 o 
   6   2 -10     4625.79     4747.87    646.13 o 
   7   2 -10     8166.37     8003.34    762.02 o 
   8   2 -10     3639.77     3515.55    532.73 o 
   9   2 -10     8227.44     8658.33    782.87 o 
  10   2 -10     9521.16    10266.82    833.36 o 
  11   2 -10    24475.91    23999.88   1315.70 o 
  12   2 -10      574.64      435.34    107.39 o 
  13   2 -10    10698.66    11753.40    782.10 o 
  14   2 -10    21143.57    22377.01   1097.05 o 
  15   2 -10     9594.11     9660.90    666.37 o 
  16   2 -10    13575.52    12047.04    997.58 o 
  17   2 -10     1611.11     1802.58    304.92 o 
  18   2 -10     2637.13     2650.80    384.83 o 
  19   2 -10    10864.23    11504.73    928.77 o 
  20   2 -10    22088.18    22520.69   1439.41 o 
  21   2 -10    25379.01    26121.92   1500.43 o 
  22   2 -10     1384.08     1347.90    280.23 o 
  23   2 -10    18363.38    17788.63   1101.65 o 
  24   2 -10     2346.84     1501.52    333.20 o 
  25   2 -10     7276.96     7625.86    849.49 o 
  26   2 -10    14706.97    14620.45   1214.83 o 
  27   2 -10     5034.37     4651.42    674.13 o 
  28   2 -10     4884.13     5702.06    641.93 o 
  29   2 -10     2015.70     2675.01    474.49 o 
  30   2 -10      747.31      887.37    219.43 o 
  31   2 -10     5615.00     5766.99    641.83 o 
  32   2 -10     2297.75     2490.32    379.25 o 
  33   2 -10     2953.14     2401.37    370.95 o 
  34   2 -10        0.86      174.27    201.72 o 
  35   2 -10      510.49      293.48    275.34 o 
  36   2 -10     5185.86     5649.78    523.91 o 
   1   3 -10    14748.38    14213.71   1215.50 o 
   2   3 -10      154.08      120.43    148.09 o 
   3   3 -10      412.04      275.34    188.11 o 
   4   3 -10     4997.53     4483.27    613.25 o 
   5   3 -10     5284.29     5495.15    648.56 o 
   6   3 -10    28024.39    27658.00   1147.25 o 
   7   3 -10    38745.79    39521.75   1774.18 o 
   8   3 -10    24811.36    25535.67   1392.59 o 
   9   3 -10     8079.76     8186.61    726.56 o 
  10   3 -10    14512.04    15379.29   1030.97 o 
  11   3 -10     8286.88     7928.88    717.31 o 
  12   3 -10    31549.55    32998.57   1215.20 o 
  13   3 -10     7370.32     7656.30    591.55 o 
  14   3 -10    15482.55    15491.06    969.31 o 
  15   3 -10    16230.46    16718.41   1148.64 o 
  16   3 -10    10214.49    10180.01   1044.29 o 
  17   3 -10    12311.53    12665.04   1072.25 o 
  18   3 -10    14170.75    13764.57    900.87 o 
  19   3 -10     7022.87     7040.26    650.48 o 
  20   3 -10     8245.71     7483.95    732.74 o 
  21   3 -10     7786.90     8200.92    811.16 o 
  22   3 -10     7006.26     6995.24    656.68 o 
  23   3 -10     3808.37     4313.18    583.73 o 
  24   3 -10    27763.24    27874.45   1624.43 o 
  25   3 -10     5084.32     5709.25    797.97 o 
  26   3 -10    12839.88    12602.46    964.27 o 
  27   3 -10     5690.35     5787.71    651.96 o 
  28   3 -10      257.73      353.15    173.66 o 
  29   3 -10     2932.51     3758.99    490.72 o 
  30   3 -10      271.83      474.79    279.35 o 
  31   3 -10     1313.34     1057.37    204.36 o 
  32   3 -10     1661.98     1242.21    208.73 o 
  33   3 -10     1691.53     1228.27    265.75 o 
  34   3 -10     3903.19     3962.25    583.98 o 
  35   3 -10     3115.43     2455.77    487.29 o 
  36   3 -10     3382.72     3677.98    511.06 o 
   0   4 -10    21558.70    22185.61   1913.07 o 
   1   4 -10     4620.93     5045.10    856.94 o 
   2   4 -10    49640.34    53844.85   1924.98 o 
   3   4 -10    37007.30    38386.65   1759.64 o 
   4   4 -10     8903.52     8573.63    757.62 o 
   5   4 -10    13539.18    14084.16   1104.85 o 
   6   4 -10     2539.21     2547.31    376.21 o 
   7   4 -10    13860.80    13306.13   1175.05 o 
   8   4 -10    17168.39    16181.10   1028.37 o 
   9   4 -10     6046.81     6179.82    632.25 o 
  10   4 -10    11046.76    10799.09    847.15 o 
  11   4 -10     7022.46     7035.51    591.31 o 
  12   4 -10     4587.63     4724.93    661.84 o 
  13   4 -10    14189.90    14609.88    987.01 o 
  14   4 -10    20279.58    20705.34   1169.77 o 
  15   4 -10     5225.59     6389.68    688.26 o 
  16   4 -10     7862.54     7431.70    713.66 o 
  17   4 -10     9781.57     9289.99    899.84 o 
  18   4 -10     9155.96     9053.75    899.61 o 
  19   4 -10     1817.80     1620.96    318.96 o 
  20   4 -10     3676.09     3908.22    514.22 o 
  21   4 -10     1306.81     1400.66    316.23 o 
  22   4 -10     7859.26     8275.42    858.55 o 
  23   4 -10    12929.88    13839.53    936.57 o 
  24   4 -10     2796.67     2967.65    572.65 o 
  25   4 -10     2320.28     1984.47    458.88 o 
  26   4 -10     7739.08     7159.69    836.48 o 
  27   4 -10     7839.40     9110.59    916.18 o 
  28   4 -10     8138.28     7952.97    793.68 o 
  29   4 -10     1653.32     1819.12    981.84 o 
  30   4 -10     4514.66     4820.12    611.15 o 
  31   4 -10     2687.45     2798.16    408.32 o 
  32   4 -10     3314.42     2357.67    409.09 o 
  33   4 -10    12846.44    13390.39    966.73 o 
  34   4 -10     3048.52     3404.30    542.08 o 
  35   4 -10     3228.21     2690.41    418.56 o 
   1   5 -10     5366.42     5907.07    966.88 o 
   2   5 -10     2756.12     3072.45    565.32 o 
   3   5 -10     1308.23     1579.91    270.10 o 
   4   5 -10    28225.21    28342.01   1483.19 o 
   5   5 -10     2310.40     2506.00    369.73 o 
   6   5 -10     5934.53     5511.25    608.37 o 
   7   5 -10     1060.59     1098.42    207.12 o 
   8   5 -10    23127.52    22698.04   1368.10 o 
   9   5 -10    11784.61    12525.89    904.61 o 
  10   5 -10    55823.22    57541.49   2252.19 o 
  11   5 -10    44301.16    46677.39   1844.03 o 
  12   5 -10    10454.72    11493.69    961.04 o 
  13   5 -10    33798.52    33299.78   1411.24 o 
  14   5 -10    23183.39    22676.26   1445.74 o 
  15   5 -10    12132.88    11861.87   1453.01 o 
  16   5 -10      953.57     1119.97    306.41 o 
  17   5 -10     4533.93     4683.56    580.15 o 
  18   5 -10     4160.14     4379.03    623.06 o 
  19   5 -10     1030.34     1170.19    259.72 o 
  20   5 -10     3933.59     4031.90    562.17 o 
  21   5 -10      153.86      248.43    133.68 o 
  22   5 -10     1334.12     1560.46   1285.16 o 
  23   5 -10     3330.31     3499.33    586.11 o 
  24   5 -10    22761.66    22311.94   1240.96 o 
  25   5 -10      881.40     1021.71    333.58 o 
  26   5 -10     1465.38     1381.93    371.46 o 
  27   5 -10      113.43      216.06    154.45 o 
  28   5 -10     1248.77      824.86    233.25 o 
  29   5 -10     5368.37     4791.47    548.24 o 
  30   5 -10     7149.83     8563.12    949.80 o 
  31   5 -10     9332.29    10639.52    819.47 o 
  32   5 -10    12152.22    13774.17   1000.70 o 
  33   5 -10     3119.40     2007.71    396.10 o 
  34   5 -10     1915.66     1262.25    266.18 o 
  35   5 -10      763.41      672.99    219.11 o 
   0   6 -10    55663.39    59983.95   3098.39 o 
   1   6 -10    29492.53    29185.01   1957.24 o 
   2   6 -10     5651.43     6322.70    780.78 o 
   3   6 -10     3069.88     3056.16    445.80 o 
   4   6 -10     1203.90      879.71    218.99 o 
   5   6 -10    28415.22    27069.89   1791.35 o 
   6   6 -10    20252.85    22100.54   1185.43 o 
   7   6 -10    39204.77    39090.38   1554.34 o 
   8   6 -10    23539.34    22973.82   1243.58 o 
   9   6 -10     8933.71     8898.99    752.74 o 
  10   6 -10    18131.92    17203.98   1451.67 o 
  11   6 -10    21816.72    21229.45   1199.69 o 
  12   6 -10     4441.24     4826.37    581.82 o 
  13   6 -10    36270.90    37208.76   1594.32 o 
  14   6 -10    14543.68    14681.11   1152.91 o 
  15   6 -10     6895.40     6964.62    632.91 o 
  16   6 -10    12687.11    11864.77    979.43 o 
  17   6 -10    18942.15    19198.05   1239.26 o 
  18   6 -10     2190.71     1921.69    352.25 o 
  19   6 -10     8847.72     8253.39    746.93 o 
  20   6 -10    14131.08    12804.25    948.73 o 
  21   6 -10     3773.81     4498.27    536.61 o 
  22   6 -10     1069.92     1001.70    229.57 o 
  23   6 -10      673.24      798.23    185.03 o 
  24   6 -10     5931.40     5475.55    666.18 o 
  25   6 -10     8566.59     7876.45    796.65 o 
  26   6 -10    10868.89    11946.37    893.79 o 
  27   6 -10     1047.86     1152.16    289.70 o 
  28   6 -10       61.24      310.00    190.21 o 
  29   6 -10     2860.75     2837.09    496.59 o 
  30   6 -10     6255.04     5438.86    615.45 o 
  31   6 -10      944.94      674.94    254.75 o 
  32   6 -10     5298.53     4923.99    546.77 o 
  33   6 -10     2084.70     1854.27    282.60 o 
  34   6 -10      373.29      381.22    220.96 o 
   1   7 -10     5278.03     4827.38    707.00 o 
   2   7 -10    10097.45     9857.45    833.53 o 
   3   7 -10     4445.85     4811.92    744.47 o 
   4   7 -10    12199.89    12031.62    961.15 o 
   5   7 -10    33776.26    34619.93   1379.86 o 
   6   7 -10      364.68      530.52    188.89 o 
   7   7 -10    69868.02    72749.96   2825.22 o 
   8   7 -10    33061.87    34130.46   1368.48 o 
   9   7 -10    12341.19    13020.44   1126.23 o 
  10   7 -10    25798.84    26514.49   1344.11 o 
  11   7 -10    29382.60    30802.89   1179.89 o 
  12   7 -10     1111.48     1046.44    277.22 o 
  13   7 -10    15164.29    15281.51   1133.14 o 
  14   7 -10     8620.87     7894.13    767.63 o 
  15   7 -10     4264.21     4533.73    645.34 o 
  16   7 -10    13452.89    14328.51   1019.56 o 
  17   7 -10    18801.87    20521.01   1470.82 o 
  18   7 -10      808.98     1196.70    309.53 o 
  19   7 -10     1203.27      983.83    208.90 o 
  20   7 -10     5018.66     4439.25    488.87 o 
  21   7 -10      541.93      597.48    165.46 o 
  22   7 -10     1365.85     1154.64    265.82 o 
  23   7 -10     1134.48      928.89    238.10 o 
  24   7 -10     5353.90     5131.79    603.03 o 
  25   7 -10     1504.46     1435.44    350.58 o 
  26   7 -10     1063.95     1055.23    237.61 o 
  27   7 -10     3859.32     4144.23    550.68 o 
  28   7 -10     5187.48     5062.82    585.65 o 
  29   7 -10     4123.78     3982.13    502.38 o 
  30   7 -10     3824.95     3179.86    501.46 o 
  31   7 -10     2373.81     2165.50    380.73 o 
  32   7 -10     1135.47     1029.12    205.99 o 
  33   7 -10     4973.76     4625.14    736.44 o 
   0   8 -10    18333.77    17573.23   1892.17 o 
   1   8 -10     4492.47     4758.80    700.53 o 
   2   8 -10    13066.54    12940.11   1156.97 o 
   3   8 -10     8633.44     9185.19    882.52 o 
   4   8 -10    24240.08    24626.48   1378.16 o 
   5   8 -10     5650.59     5984.29    608.33 o 
   6   8 -10     3746.49     4044.62    526.21 o 
   7   8 -10    56420.11    56579.61   2088.45 o 
   8   8 -10     2709.59     3579.76    514.18 o 
   9   8 -10    38984.41    37775.39   1415.72 o 
  10   8 -10     3351.44     3733.00    542.08 o 
  11   8 -10     3482.49     3187.55    470.85 o 
  12   8 -10      901.09      993.33    220.39 o 
  13   8 -10    14063.89    14610.80   1097.61 o 
  14   8 -10     6364.08     6314.78    742.97 o 
  15   8 -10     8179.75     7431.84    674.11 o 
  16   8 -10     4709.46     5499.52    582.76 o 
  17   8 -10     2417.82     2601.64    458.67 o 
  18   8 -10       27.15      346.38    174.92 o 
  19   8 -10    16140.61    15352.45    988.68 o 
  20   8 -10     2851.20     2399.82    486.48 o 
  21   8 -10     8226.20     8719.98    947.33 o 
  22   8 -10     8072.46     8352.40    841.29 o 
  23   8 -10     9802.71    10138.91    815.30 o 
  24   8 -10     1106.02     1093.25    220.21 o 
  25   8 -10      723.12      543.29    186.75 o 
  26   8 -10      189.42      154.67    248.66 o 
  27   8 -10     6130.37     6628.63    599.65 o 
  28   8 -10      119.23        3.86    241.50 o 
  29   8 -10     7808.44     7185.92    735.11 o 
  30   8 -10       82.35      570.44    282.66 o 
  31   8 -10      149.92      454.52    271.71 o 
  32   8 -10     1083.61      845.74    332.57 o 
   1   9 -10     2444.39     2366.51    394.53 o 
   2   9 -10     5643.63     5499.36    644.88 o 
   3   9 -10     6107.80     5813.96    635.86 o 
   4   9 -10    17551.01    17002.10   1309.92 o 
   5   9 -10      206.11      321.58    146.54 o 
   6   9 -10     3966.93     3964.13    556.47 o 
   7   9 -10     6566.78     5947.40    608.09 o 
   8   9 -10    14865.64    15051.45   1018.55 o 
   9   9 -10    11596.95    12510.68   1037.97 o 
  10   9 -10    34728.77    34408.18   1366.33 o 
  11   9 -10    12054.55    13247.32    974.82 o 
  12   9 -10    13666.28    13622.74   1049.60 o 
  13   9 -10    29343.17    30614.99   1793.89 o 
  14   9 -10    21404.75    22970.61   1464.22 o 
  15   9 -10     3857.07     3585.14    476.83 o 
  16   9 -10     6239.62     6455.47    583.20 o 
  17   9 -10     7199.15     6587.18    605.97 o 
  18   9 -10    10583.36    11160.34   1023.36 o 
  19   9 -10     9593.36     9565.57    801.52 o 
  20   9 -10     5140.97     4760.37    571.74 o 
  21   9 -10     5328.10     4887.18    562.36 o 
  22   9 -10     3968.76     4242.91    555.60 o 
  23   9 -10     1535.27      911.10    286.60 o 
  24   9 -10       65.38      129.25    254.55 o 
  25   9 -10      798.60      556.47    150.47 o 
  26   9 -10     1051.52     1003.51    347.55 o 
  27   9 -10     3555.73     3342.10    552.82 o 
  28   9 -10      377.97      855.31    331.38 o 
  29   9 -10      968.56      576.47    433.44 o 
  30   9 -10     3759.45     3357.54    684.49 o 
  31   9 -10     5376.52     4354.52    760.46 o 
   0  10 -10     8441.22     9421.76   1280.67 o 
   1  10 -10     3561.23     3358.09    492.14 o 
   2  10 -10     2329.40     2343.70    371.48 o 
   3  10 -10     3860.82     3948.19    466.28 o 
   4  10 -10     2673.94     2762.77    372.79 o 
   5  10 -10     1927.53     2309.31    327.70 o 
   6  10 -10     9023.70     8046.65    682.01 o 
   7  10 -10     9611.71     9247.62    796.08 o 
   8  10 -10       34.33       74.00    131.00 o 
   9  10 -10    22255.40    22120.39   1413.93 o 
  10  10 -10     8198.90     7619.94    678.15 o 
  11  10 -10     3611.28     4368.63    566.29 o 
  12  10 -10    16152.64    15423.45    962.40 o 
  13  10 -10     5814.46     5863.35    581.46 o 
  14  10 -10      700.44      944.98    245.52 o 
  15  10 -10     8352.41     8348.56    770.83 o 
  16  10 -10      173.22      384.49    147.39 o 
  17  10 -10     8682.87     9455.93    897.42 o 
  18  10 -10     3476.74     3727.81    540.71 o 
  19  10 -10    10374.63    10094.10    807.28 o 
  20  10 -10     1129.92     1061.30    249.53 o 
  21  10 -10    18234.30    18412.61   1061.49 o 
  22  10 -10     1287.92     1238.66    354.67 o 
  23  10 -10     3944.26     3747.40    767.77 o 
  24  10 -10     5492.39     5949.56   1028.39 o 
  25  10 -10    14717.33    15445.58   1451.55 o 
  26  10 -10     5209.66     5760.80    820.70 o 
  27  10 -10     1116.05      951.07    373.42 o 
  28  10 -10     1076.28      459.34    325.00 o 
  29  10 -10     1263.68     1043.31    355.47 o 
  30  10 -10     2242.49     2192.58    567.58 o 
   1  11 -10      957.40      611.12    162.03 o 
   2  11 -10    13100.95    12316.69    968.61 o 
   3  11 -10     5862.41     5825.23    595.79 o 
   4  11 -10    11548.88    10379.15    916.95 o 
   5  11 -10    12937.47    12756.09    940.04 o 
   6  11 -10      222.68      427.31    155.87 o 
   7  11 -10     2518.70     2587.49    376.49 o 
   8  11 -10     3716.68     3751.66    497.03 o 
   9  11 -10    10435.88    11162.46    865.23 o 
  10  11 -10     3359.67     3540.37    453.11 o 
  11  11 -10    10486.94    10426.19    917.72 o 
  12  11 -10     5504.00     5592.94    541.56 o 
  13  11 -10     2341.92     2456.12    411.27 o 
  14  11 -10     3500.65     3288.97    491.97 o 
  15  11 -10     6374.92     5859.64    643.82 o 
  16  11 -10     4887.44     3676.47    519.69 o 
  17  11 -10     4277.74     4360.18    536.30 o 
  18  11 -10     2938.88     2820.83    460.86 o 
  19  11 -10     1698.61     1210.73    334.25 o 
  20  11 -10     1166.48      951.91    377.55 o 
  21  11 -10      964.52      606.60    197.83 o 
  22  11 -10     1520.16     1472.13    441.08 o 
  23  11 -10     3927.69     3404.41    778.35 o 
  24  11 -10    10496.10    11446.46   1148.93 o 
  25  11 -10     1439.96     1347.89    426.25 o 
  26  11 -10     2377.72     2620.91    598.32 o 
  27  11 -10     2932.46     2428.37    463.76 o 
  28  11 -10      252.79       31.86    325.04 o 
  29  11 -10     1887.10     2154.95    490.62 o 
   0  12 -10     8602.82     8284.39   1147.34 o 
   1  12 -10    16385.33    15549.12    879.76 o 
   2  12 -10     6527.42     6173.90    560.48 o 
   3  12 -10     4687.17     5388.10    524.65 o 
   4  12 -10     7468.63     6773.79    610.96 o 
   5  12 -10     6278.39     6178.84    568.34 o 
   6  12 -10    11860.46    12454.24   1117.35 o 
   7  12 -10     9385.06    10187.45    820.15 o 
   8  12 -10    11853.74    11600.71    910.38 o 
   9  12 -10     1753.64     1400.01    244.80 o 
  10  12 -10     2823.06     2478.90    377.05 o 
  11  12 -10     2132.13     2301.90    356.84 o 
  12  12 -10     5447.54     5372.85    571.80 o 
  13  12 -10     2066.38     1178.97    283.49 o 
  14  12 -10     7969.24     7804.81    844.67 o 
  15  12 -10     1911.31     1990.26    436.64 o 
  16  12 -10     1106.98     1158.31    340.10 o 
  17  12 -10      667.42      741.57    251.27 o 
  18  12 -10     3792.02     3765.04    631.51 o 
  19  12 -10     9201.77    11077.00    987.23 o 
  20  12 -10     5404.76     4895.74    816.28 o 
  21  12 -10    10334.18    10086.21   1279.62 o 
  22  12 -10    25891.12    26875.00   1988.97 o 
  23  12 -10     2302.33     3172.71    703.32 o 
  24  12 -10     4349.75     4680.12    745.05 o 
  25  12 -10      394.13      558.16    223.01 o 
  26  12 -10     1996.20     1978.81    466.45 o 
  27  12 -10      587.52     1662.68    713.97 o 
   1  13 -10     3762.66     3854.94    528.67 o 
   2  13 -10     1695.04     1380.12    251.84 o 
   3  13 -10    10433.58     9701.20    827.92 o 
   4  13 -10    13752.20    13609.29   1022.91 o 
   5  13 -10     4039.46     4527.68    496.57 o 
   6  13 -10     6981.90     6196.81    612.53 o 
   7  13 -10     2215.26     1791.35    319.55 o 
   8  13 -10    22969.16    24842.11   1392.15 o 
   9  13 -10     2884.95     3353.52    480.94 o 
  10  13 -10     1280.65     1096.45    237.56 o 
  11  13 -10    10487.65    10411.88   1092.71 o 
  12  13 -10     2929.29     1763.10    442.01 o 
  13  13 -10      211.43      601.10    265.71 o 
  14  13 -10     2443.29     2723.44    578.65 o 
  15  13 -10    11670.34    10861.77   1062.00 o 
  16  13 -10      216.15      271.30    322.21 o 
  17  13 -10     6327.85     6939.01    809.21 o 
  18  13 -10     3416.56     2878.51    665.64 o 
  19  13 -10     3105.31     4064.27    615.03 o 
  20  13 -10       90.35       34.45    307.87 o 
  21  13 -10     7307.64     8299.51    833.87 o 
  22  13 -10     1378.60     1044.78    378.05 o 
  23  13 -10     1172.65     1121.40    245.81 o 
  24  13 -10      679.70      318.71    234.46 o 
  25  13 -10      524.22      107.68    283.80 o 
   0  14 -10     3562.92     3291.09    621.27 o 
   1  14 -10    12277.23    11277.83    852.25 o 
   2  14 -10     3163.71     2688.51    406.91 o 
   3  14 -10     3515.02     4301.37    524.57 o 
   4  14 -10     2165.34     2017.39    313.91 o 
   5  14 -10    27600.35    26194.88   1636.64 o 
   6  14 -10     4893.88     6317.64    747.02 o 
   7  14 -10     7276.47     6484.28   1245.64 o 
   8  14 -10     2173.11     1646.95    391.86 o 
   9  14 -10      389.76      396.60    211.36 o 
  10  14 -10      619.46      593.51    266.02 o 
  11  14 -10     7631.30     7292.51    875.64 o 
  12  14 -10      959.43      759.47    290.05 o 
  13  14 -10     1359.05      837.10    282.43 o 
  14  14 -10      993.13      696.52    289.93 o 
  15  14 -10     4185.07     4268.68    664.46 o 
  16  14 -10     2437.92     2631.67    457.95 o 
  17  14 -10     3779.86     3582.90    573.61 o 
  18  14 -10     1762.54     1271.65    332.40 o 
  19  14 -10    10046.77    10316.32   1019.68 o 
  20  14 -10     7683.27     7264.27    819.07 o 
  21  14 -10     2282.68     2192.25   1034.04 o 
  22  14 -10     1923.78     1491.14    411.27 o 
  23  14 -10     1364.21      914.54    273.65 o 
   1  15 -10      607.69      348.74    137.87 o 
   2  15 -10     1946.60     1534.61    288.22 o 
   3  15 -10     1894.96     1377.42    241.04 o 
   4  15 -10      491.74      668.06    179.46 o 
   5  15 -10     3390.45     2981.49    622.26 o 
   6  15 -10      154.32      271.94    364.65 o 
   7  15 -10     1913.80     1349.58    319.93 o 
   8  15 -10      586.21      412.69    538.61 o 
   9  15 -10     1009.68      889.58    277.23 o 
  10  15 -10     1448.51     1236.07    295.03 o 
  11  15 -10     4864.26     4926.32    605.70 o 
  12  15 -10     5834.28     4941.79    719.68 o 
  13  15 -10     4686.08     4611.11    676.85 o 
  14  15 -10     1533.88     1176.35    339.94 o 
  15  15 -10     1504.61     1466.01    376.78 o 
  16  15 -10     1707.05     1546.42    408.31 o 
  17  15 -10     1024.89      655.53    318.49 o 
  18  15 -10    13055.80    13801.48   1184.40 o 
  19  15 -10      139.62      228.90    315.66 o 
  20  15 -10     4124.48     3999.22    905.89 o 
   0  16 -10     4666.44     3415.24   1070.00 o 
   1  16 -10     4060.13     4471.25    806.63 o 
   2  16 -10     2618.75     3008.71    661.66 o 
   3  16 -10     3559.17     3112.95    424.57 o 
   4  16 -10     5530.43     5530.76    640.13 o 
   5  16 -10     4514.98     4654.58    551.18 o 
   6  16 -10      910.59      867.30    225.21 o 
   7  16 -10      590.90      542.17    187.72 o 
   8  16 -10     2500.27     1566.72    533.69 o 
   9  16 -10     2453.31     2923.21    595.71 o 
  10  16 -10       59.57       46.13    133.97 o 
  11  16 -10      205.65      331.11    160.96 o 
  12  16 -10     4013.72     4843.54    741.33 o 
  13  16 -10      403.55      368.73    209.60 o 
  14  16 -10      114.42      379.84    219.87 o 
  15  16 -10     2254.90     3023.12    559.79 o 
  16  16 -10     3729.18     2841.30    627.00 o 
  17  16 -10     3672.62     3509.85   1790.06 o 
   1  17 -10      729.79      878.15    363.35 o 
   2  17 -10      703.88      707.28    373.02 o 
   3  17 -10      277.77      789.56    287.00 o 
   4  17 -10     1663.81     1532.16    712.17 o 
   5  17 -10     1055.00     1322.97    407.79 o 
   6  17 -10     2256.24     2207.99    654.18 o 
   7  17 -10      740.87      647.91    434.10 o 
   8  17 -10     1431.14      969.73    256.80 o 
   9  17 -10      136.48       11.76    166.20 o 
  10  17 -10     3573.14     3007.51    608.55 o 
  11  17 -10       15.67     -196.46    512.20 o 
  12  17 -10      673.42      374.66    259.81 o 
  13  17 -10      214.60      276.42    217.71 o 
   0  18 -10     9533.27    10901.74   1820.76 o 
   1  18 -10      253.01      848.53    271.47 o 
   2  18 -10     2322.34     2932.99    786.86 o 
   3  18 -10      461.84      273.49    235.99 o 
   4  18 -10     2114.11     2269.62    759.16 o 
   5  18 -10     1891.65     1972.68    749.72 o 
   6  18 -10     7784.73     8398.28   1066.54 o 
   2   0  -9    92429.68    95425.56   4176.42 o 
   4   0  -9    37889.50    36891.71   2470.88 o 
   6   0  -9     4301.22     4092.50    783.86 o 
   8   0  -9   136138.19   150237.22   4286.85 o 
  10   0  -9   118993.94   129491.61   3710.06 o 
  12   0  -9    39030.98    42353.89   2499.32 o 
  14   0  -9    26878.13    25990.87   1549.83 o 
  16   0  -9   152794.23   168596.13   6928.44 o 
  18   0  -9    43782.93    42424.63   2156.31 o 
  20   0  -9      300.89      303.01    201.15 o 
  22   0  -9     3966.51     2524.82    529.51 o 
  24   0  -9     4851.16     4875.99    713.88 o 
  26   0  -9     7583.84     9557.39   1280.93 o 
  28   0  -9     4363.01     2711.61    805.03 o 
  30   0  -9     8657.21     9863.76   1034.77 o 
  32   0  -9     4729.20     5546.81    710.86 o 
  34   0  -9       65.47     -258.63    258.63 o 
  36   0  -9     1123.08     1316.18    316.34 o 
  38   0  -9    15257.08    17919.44   1533.75 o 
   0   1  -9    49390.12    50754.59   2886.08 o 
   1   1  -9    85734.67    87978.35   2738.38 o 
   2   1  -9    19495.82    20543.84   1456.92 o 
   3   1  -9     5012.80     5611.08    608.03 o 
   4   1  -9    13909.18    15144.80   1190.54 o 
   5   1  -9    70887.97    72083.85   2147.49 o 
   6   1  -9    14091.61    15120.48    962.35 o 
   7   1  -9    10320.52     9990.19    916.14 o 
   8   1  -9    67853.38    71669.47   2139.25 o 
   9   1  -9    16398.36    15680.94   1004.08 o 
  10   1  -9     8642.13     9328.84    858.69 o 
  11   1  -9    19020.10    18876.35   1182.52 o 
  12   1  -9     3459.73     3612.45    503.62 o 
  13   1  -9    14837.32    15259.33   1140.38 o 
  14   1  -9    55423.50    57528.33   1355.39 o 
  15   1  -9    28987.12    28915.84   1583.55 o 
  16   1  -9    63143.08    63257.23   1879.82 o 
  17   1  -9     9012.97     8723.03    856.35 o 
  18   1  -9    38972.58    39108.95   1546.44 o 
  19   1  -9    10015.48    10218.44    759.13 o 
  20   1  -9     7239.94     7408.38    646.06 o 
  21   1  -9     9571.95     9538.12    820.33 o 
  22   1  -9    11629.60    11960.61   1082.77 o 
  23   1  -9    11429.81    12062.53    985.02 o 
  24   1  -9    11579.16    11583.21    886.04 o 
  25   1  -9     1535.85     1317.04    346.59 o 
  26   1  -9     3384.95     3823.21    453.42 o 
  27   1  -9     6798.23     8359.52    824.75 o 
  28   1  -9    17137.51    16950.73    943.98 o 
  29   1  -9      229.90      319.70    119.46 o 
  30   1  -9      606.26      923.12    210.84 o 
  31   1  -9      688.05      586.19    258.69 o 
  32   1  -9     6068.20     6371.57    608.66 o 
  33   1  -9     5303.82     5520.37    524.79 o 
  34   1  -9     2492.46     2305.85    477.74 o 
  35   1  -9     1248.58      744.58    320.74 o 
  36   1  -9     3018.59     3133.62    469.95 o 
  37   1  -9     2278.41     1728.21    281.40 o 
  38   1  -9      362.17      393.96    177.23 o 
   1   2  -9    23329.48    22948.74   1196.44 o 
   2   2  -9    39577.84    39946.81   1883.66 o 
   3   2  -9    17273.29    17265.27   1348.07 o 
   4   2  -9    12408.64    12736.57   1268.72 o 
   5   2  -9    51443.32    52424.82   1723.66 o 
   6   2  -9    40394.17    43456.71   1825.99 o 
   7   2  -9    70512.19    75046.67   2450.23 o 
   8   2  -9     3309.46     3962.17    536.28 o 
   9   2  -9    32030.85    31786.21   1302.08 o 
  10   2  -9    66406.28    70419.84   2107.61 o 
  11   2  -9    49025.79    50042.53   2521.96 o 
  12   2  -9    20082.81    21026.03   1234.07 o 
  13   2  -9    20119.43    20020.46   1259.95 o 
  14   2  -9     2279.81     2579.26    403.93 o 
  15   2  -9    37141.82    38373.07   1724.80 o 
  16   2  -9    26576.95    27894.12   1470.16 o 
  17   2  -9    12266.15    12005.19    917.78 o 
  18   2  -9     5565.20     4930.43    611.45 o 
  19   2  -9     1648.88     1704.82    294.36 o 
  20   2  -9     2318.39     2333.60    344.37 o 
  21   2  -9    13251.22    13300.13    975.07 o 
  22   2  -9    14610.92    14964.38   1151.89 o 
  23   2  -9     5714.90     5527.75    605.21 o 
  24   2  -9     1145.61     1182.86    247.18 o 
  25   2  -9    10090.51     9181.51    738.35 o 
  26   2  -9      788.37      731.84    154.09 o 
  27   2  -9     4619.01     4583.07    469.13 o 
  28   2  -9    11024.84    10078.28    797.37 o 
  29   2  -9     4501.03     4307.22    554.14 o 
  30   2  -9     3696.77     3695.66    543.80 o 
  31   2  -9     6020.79     6325.08    622.39 o 
  32   2  -9     3970.06     4123.72    547.18 o 
  33   2  -9     4497.97     4711.30    505.75 o 
  34   2  -9     3878.60     3473.73    625.15 o 
  35   2  -9     6272.19     6259.08    833.41 o 
  36   2  -9     1724.70     1640.31    300.89 o 
  37   2  -9      579.78      580.09    190.35 o 
  38   2  -9     2057.31     1387.40    252.78 o 
   0   3  -9   216848.38   239269.77   8296.37 o 
   1   3  -9    23970.32    26921.16   1649.16 o 
   2   3  -9   115476.19   123566.52   3076.86 o 
   3   3  -9    15282.99    16558.24   1303.18 o 
   4   3  -9    33793.68    32298.22   1337.05 o 
   5   3  -9    14622.37    14571.23    934.78 o 
   6   3  -9     2170.41     1961.18    251.21 o 
   7   3  -9    48379.50    46347.76   2459.21 o 
   8   3  -9    13290.28    12798.14   1085.36 o 
   9   3  -9     4107.00     3890.15    529.60 o 
  10   3  -9    10141.22    10785.84    995.21 o 
  11   3  -9     5004.44     4839.61    658.41 o 
  12   3  -9    16424.86    17000.62   1261.19 o 
  13   3  -9    23001.55    23575.92    995.06 o 
  14   3  -9    12974.68    12939.99    955.13 o 
  15   3  -9    13333.07    12796.44    975.88 o 
  16   3  -9     5291.62     4774.11    551.38 o 
  17   3  -9    11871.49    11545.06    824.14 o 
  18   3  -9     9176.36    10375.55    703.45 o 
  19   3  -9     3781.76     4233.15    655.25 o 
  20   3  -9    17560.95    18265.17   1220.42 o 
  21   3  -9     5452.00     6040.18    653.04 o 
  22   3  -9     5764.82     6068.56    625.75 o 
  23   3  -9    18350.76    17549.95   1042.84 o 
  24   3  -9     1884.51     1696.81    298.43 o 
  25   3  -9     6497.77     6784.31    727.65 o 
  26   3  -9     7705.50     7601.84    617.34 o 
  27   3  -9     1362.60      977.93    257.39 o 
  28   3  -9     6031.23     6076.55    626.99 o 
  29   3  -9     1091.09      840.00    232.08 o 
  30   3  -9     4581.65     4256.24    561.78 o 
  31   3  -9     1935.34     1711.80    290.50 o 
  32   3  -9      421.41      441.60    203.05 o 
  33   3  -9    10507.52    10963.97    768.72 o 
  34   3  -9     1494.44     1222.63    275.00 o 
  35   3  -9     1371.81     1032.90    247.70 o 
  36   3  -9      939.57     1062.10    210.50 o 
  37   3  -9     2671.91     2292.24    390.55 o 
   1   4  -9    44985.94    43981.57   2071.28 o 
   2   4  -9    33295.54    31856.94   2249.28 o 
   3   4  -9    38038.52    38093.99   1812.90 o 
   4   4  -9    50182.85    52469.22   1920.39 o 
   5   4  -9     4709.78     4835.07    645.70 o 
   6   4  -9      202.34      418.53    126.19 o 
   7   4  -9    31292.25    31101.47   1291.58 o 
   8   4  -9    19120.03    20286.17   1272.78 o 
   9   4  -9    34333.79    33662.88   1413.82 o 
  10   4  -9     4238.88     4312.43    594.15 o 
  11   4  -9    34672.81    35977.79   1505.35 o 
  12   4  -9    16704.71    17761.86   1125.70 o 
  13   4  -9    22024.84    22122.18   1216.60 o 
  14   4  -9     7950.10     7734.20    687.47 o 
  15   4  -9     6803.13     6890.32    630.65 o 
  16   4  -9     3684.64     3547.79    523.83 o 
  17   4  -9     2813.12     3689.97    536.23 o 
  18   4  -9    40021.53    39448.30   1426.68 o 
  19   4  -9     8180.25     8291.59    709.56 o 
  20   4  -9    10658.63    10085.98    955.57 o 
  21   4  -9     9062.96     9291.39    787.82 o 
  22   4  -9     9194.34     9057.65    798.33 o 
  23   4  -9     7363.74     7251.83    752.03 o 
  24   4  -9    26083.83    27643.61   1710.54 o 
  25   4  -9      215.42      526.38    210.09 o 
  26   4  -9    19149.29    19979.05   1192.33 o 
  27   4  -9     2254.22     1911.69    341.13 o 
  28   4  -9     1751.85     1456.14    277.77 o 
  29   4  -9      956.55     1012.68    258.95 o 
  30   4  -9     2512.99     2714.14    454.23 o 
  31   4  -9     6361.23     6192.38    604.95 o 
  32   4  -9     3079.87     1726.19    290.29 o 
  33   4  -9     7453.21     8465.02    726.12 o 
  34   4  -9     2735.20     1973.28    362.76 o 
  35   4  -9     4465.34     4790.30    580.40 o 
  36   4  -9     2155.64     1597.95    350.35 o 
  37   4  -9     2585.86     2019.03    362.05 o 
   0   5  -9     8034.20     8960.67   1437.14 o 
   1   5  -9    22945.73    23795.05   1471.30 o 
   2   5  -9   188729.92   201140.16   5709.56 o 
   3   5  -9    53509.17    55610.36   2055.01 o 
   4   5  -9    10812.07    10436.40    953.61 o 
   5   5  -9     4539.66     4916.50    651.34 o 
   6   5  -9    17896.04    18422.28   1159.03 o 
   7   5  -9    20820.56    20298.80   1181.65 o 
   8   5  -9    15074.26    15341.21   1139.09 o 
   9   5  -9     6622.85     5662.69    726.92 o 
  10   5  -9     9680.66     9455.28    898.77 o 
  11   5  -9     1018.60     1084.61    219.88 o 
  12   5  -9     2190.53     1971.59    298.13 o 
  13   5  -9     1717.24     1991.70    286.96 o 
  14   5  -9    19500.91    20255.06   1293.13 o 
  15   5  -9     7087.33     7838.36    666.03 o 
  16   5  -9     3407.08     3437.78    559.09 o 
  17   5  -9    19679.74    20242.95   1139.54 o 
  18   5  -9      457.06      705.31    167.98 o 
  19   5  -9     6196.71     6027.00    818.91 o 
  20   5  -9    34516.68    34512.07   1482.59 o 
  21   5  -9     6452.19     6168.53    938.85 o 
  22   5  -9     1088.82      997.41    367.12 o 
  23   5  -9    12163.12    11817.77   1101.58 o 
  24   5  -9     3442.00     3664.71    574.63 o 
  25   5  -9     8073.85     8188.50    856.69 o 
  26   5  -9    15973.26    14400.71   1223.71 o 
  27   5  -9      855.13      541.01    197.13 o 
  28   5  -9     3689.81     4210.73    537.57 o 
  29   5  -9      246.67      396.12    158.22 o 
  30   5  -9     5801.03     6097.46    596.96 o 
  31   5  -9     1134.64     1627.15    362.89 o 
  32   5  -9     4906.30     4924.43    575.47 o 
  33   5  -9     4872.98     4385.47    493.00 o 
  34   5  -9     3087.64     2393.52    413.30 o 
  35   5  -9     1537.45     1103.05    229.36 o 
  36   5  -9     3139.65     2693.66    478.31 o 
  37   5  -9     2412.51     2287.99    424.53 o 
   1   6  -9    32522.67    31254.86   1589.30 o 
   2   6  -9     5467.39     5763.50    909.38 o 
   3   6  -9    18853.45    19303.72   1213.21 o 
   4   6  -9    46753.71    46309.04   1925.11 o 
   5   6  -9    17053.47    16374.13   1144.18 o 
   6   6  -9     8724.84     8513.59    810.55 o 
   7   6  -9    45031.73    44912.95   2044.89 o 
   8   6  -9    14979.21    15754.11   1178.60 o 
   9   6  -9    38248.76    40845.84   2020.27 o 
  10   6  -9    67884.02    70135.36   2271.80 o 
  11   6  -9     8136.71     8246.04    801.20 o 
  12   6  -9      768.86      794.19    169.58 o 
  13   6  -9     8402.74     8432.59    824.84 o 
  14   6  -9    14609.44    13834.11    963.31 o 
  15   6  -9    13367.46    13304.04    938.79 o 
  16   6  -9    16028.14    15923.07   1223.97 o 
  17   6  -9    38342.38    41432.34   1752.69 o 
  18   6  -9     7573.62     7820.66    944.46 o 
  19   6  -9     3780.08     3787.49    509.47 o 
  20   6  -9     9791.55    10112.30    892.68 o 
  21   6  -9     2125.56     1913.14    339.01 o 
  22   6  -9    16121.85    15386.30   1120.03 o 
  23   6  -9    28824.71    28964.93   1704.77 o 
  24   6  -9    18527.01    18434.54   1481.13 o 
  25   6  -9     4678.49     4505.11    557.12 o 
  26   6  -9     1091.26     1193.99    286.71 o 
  27   6  -9     6104.27     5968.24    650.61 o 
  28   6  -9     2290.90     1842.22    368.31 o 
  29   6  -9     6125.55     7021.95    723.20 o 
  30   6  -9    10845.67    10440.02    763.22 o 
  31   6  -9     6476.21     7045.28    651.03 o 
  32   6  -9     6869.51     7436.53    690.30 o 
  33   6  -9      654.42      817.09    268.55 o 
  34   6  -9     2216.22     1597.46    288.83 o 
  35   6  -9      446.05      390.87    226.13 o 
  36   6  -9     4211.50     3879.17    530.80 o 
   0   7  -9    18308.49    19004.58   2130.58 o 
   1   7  -9    70386.55    70728.22   2011.89 o 
   2   7  -9     1534.23     2055.89    398.00 o 
   3   7  -9    33654.20    33731.87   1555.21 o 
   4   7  -9     4094.52     4065.04    621.49 o 
   5   7  -9    28044.57    25731.86   1537.24 o 
   6   7  -9      405.97      618.59    155.03 o 
   7   7  -9    48344.84    48766.48   2321.36 o 
   8   7  -9     4370.12     5109.56    628.40 o 
   9   7  -9    30505.10    31288.88   1607.12 o 
  10   7  -9    17287.87    16531.50   1156.32 o 
  11   7  -9     5561.76     5929.68    692.22 o 
  12   7  -9     3088.31     3465.58    620.23 o 
  13   7  -9     8170.53     7737.66    677.36 o 
  14   7  -9    18238.36    18957.76   1255.87 o 
  15   7  -9     2711.14     2942.61    479.05 o 
  16   7  -9     6314.61     5560.99    731.42 o 
  17   7  -9      496.26      735.65    195.19 o 
  18   7  -9     5710.12     5789.27    569.41 o 
  19   7  -9     4228.09     3729.08    489.28 o 
  20   7  -9    27496.07    29202.43   1716.22 o 
  21   7  -9    22512.06    23049.62   1460.48 o 
  22   7  -9     6899.04     7133.51    731.80 o 
  23   7  -9      801.75      671.56    272.94 o 
  24   7  -9     3327.11     3514.71    477.24 o 
  25   7  -9      652.18     1024.77    285.34 o 
  26   7  -9    12288.37    13352.38   1150.80 o 
  27   7  -9     2505.93     2282.80    398.21 o 
  28   7  -9     1020.90      980.74    233.52 o 
  29   7  -9     7049.17     7035.69    662.85 o 
  30   7  -9     4173.71     5175.26    599.43 o 
  31   7  -9      233.72      246.19    216.47 o 
  32   7  -9      514.19      692.93    419.91 o 
  33   7  -9      366.73      462.26    213.69 o 
  34   7  -9      938.96      558.53    334.29 o 
  35   7  -9     3746.41     4690.90    683.05 o 
   1   8  -9    33984.78    33294.96   1840.80 o 
   2   8  -9     2783.00     2575.17    473.59 o 
   3   8  -9    30844.31    32246.07   1773.91 o 
   4   8  -9     5371.50     5391.64    658.29 o 
   5   8  -9    13567.08    12510.05   1039.08 o 
   6   8  -9      271.22      538.37    156.44 o 
   7   8  -9    67681.11    67727.73   2194.57 o 
   8   8  -9    30229.28    31372.88   1404.57 o 
   9   8  -9     3662.12     4244.67    655.49 o 
  10   8  -9     4429.14     4129.94    638.25 o 
  11   8  -9    35401.19    35896.16   1433.24 o 
  12   8  -9    10344.13    10315.69    768.06 o 
  13   8  -9    39073.70    41010.99   1718.91 o 
  14   8  -9     4950.51     6143.54    621.47 o 
  15   8  -9     7277.60     6342.89    691.22 o 
  16   8  -9      652.95      907.64    259.11 o 
  17   8  -9    11112.53    10674.00    923.51 o 
  18   8  -9    13318.97    13750.93    977.41 o 
  19   8  -9    14014.69    13628.17   1034.43 o 
  20   8  -9      769.10      679.35    189.79 o 
  21   8  -9     8105.44     7449.97    674.27 o 
  22   8  -9     5090.11     5868.95    646.52 o 
  23   8  -9    20085.95    20523.34   1138.53 o 
  24   8  -9    11859.76    12036.76    964.42 o 
  25   8  -9       83.00        2.02    314.96 o 
  26   8  -9     4803.35     5358.86    670.37 o 
  27   8  -9     8063.43     8789.21    846.92 o 
  28   8  -9      355.40      288.91    204.32 o 
  29   8  -9     8607.99     7452.54    646.94 o 
  30   8  -9      761.15      179.14    213.91 o 
  31   8  -9     4604.23     5074.06    820.23 o 
  32   8  -9      847.54      392.49    417.27 o 
  33   8  -9     4094.54     4009.20    765.08 o 
  34   8  -9       19.90     -337.95    337.95 o 
   0   9  -9    16028.58    14653.39   1585.07 o 
   1   9  -9      967.36      827.48    275.97 o 
   2   9  -9     9315.25     8946.33    689.19 o 
   3   9  -9    11870.51    11615.87    848.71 o 
   4   9  -9    30329.69    28645.37   1412.98 o 
   5   9  -9       78.33      284.77     93.49 o 
   6   9  -9    21810.85    21135.93   1132.18 o 
   7   9  -9     5210.71     5345.12    584.98 o 
   8   9  -9     1665.76     1701.80    311.75 o 
   9   9  -9    22456.07    22879.34   1229.06 o 
  10   9  -9    11743.71    11296.96   1059.14 o 
  11   9  -9     2311.77     1991.24    322.71 o 
  12   9  -9     5204.64     5092.42    587.97 o 
  13   9  -9     2019.10     1794.36    395.06 o 
  14   9  -9     5630.13     6333.55    641.36 o 
  15   9  -9     6100.67     5662.91    593.75 o 
  16   9  -9     8643.19     8736.32    955.92 o 
  17   9  -9     5228.72     5100.04    657.02 o 
  18   9  -9     5096.22     4684.06    578.24 o 
  19   9  -9    27225.97    27893.71   1826.24 o 
  20   9  -9     3743.00     4035.16    617.82 o 
  21   9  -9    19625.09    19677.96   1170.83 o 
  22   9  -9    11569.93    11506.36   1006.78 o 
  23   9  -9     6475.24     7167.57    924.42 o 
  24   9  -9    19706.05    20265.27   1154.79 o 
  25   9  -9     2014.76     2087.11    372.06 o 
  26   9  -9     5347.15     6033.35    938.29 o 
  27   9  -9     5728.52     5641.38    755.49 o 
  28   9  -9      510.68      603.22    277.29 o 
  29   9  -9      748.62      624.65    326.75 o 
  30   9  -9     2320.56     2335.06    539.12 o 
  31   9  -9     2742.85     1885.08    568.21 o 
  32   9  -9     3623.29     3667.81    636.39 o 
  33   9  -9      613.08      690.31    272.95 o 
   1  10  -9     2325.96     2411.74    408.03 o 
   2  10  -9     2193.48     2175.70    364.56 o 
   3  10  -9    12178.00    12238.68   1095.03 o 
   4  10  -9    19307.32    19471.60   1102.99 o 
   5  10  -9    15625.58    16032.68   1376.31 o 
   6  10  -9     2291.67     2201.80    391.36 o 
   7  10  -9     1603.66     1225.43    300.73 o 
   8  10  -9     1283.07      940.26    213.50 o 
   9  10  -9    15411.76    15427.14   1192.33 o 
  10  10  -9    28146.66    28843.67   1181.29 o 
  11  10  -9    27321.91    27929.26   1489.15 o 
  12  10  -9     5369.17     5924.00    586.36 o 
  13  10  -9    16905.93    16098.73   1200.42 o 
  14  10  -9      618.76      523.68    192.11 o 
  15  10  -9      470.99      503.95    175.38 o 
  16  10  -9    13794.37    14622.97   1174.13 o 
  17  10  -9    22574.71    23909.90   1407.88 o 
  18  10  -9     5165.64     5715.62    674.16 o 
  19  10  -9     2810.83     3066.94    479.03 o 
  20  10  -9     7058.01     6510.89    790.85 o 
  21  10  -9     5271.26     5679.64    537.62 o 
  22  10  -9     2871.84     2221.84    422.29 o 
  23  10  -9     3541.19     4199.85    731.38 o 
  24  10  -9     4510.99     4489.25    655.09 o 
  25  10  -9     3875.29     4641.49    766.61 o 
  26  10  -9      884.73      439.49    228.08 o 
  27  10  -9     1201.29     1427.56    340.07 o 
  28  10  -9     1284.16     1374.71    441.32 o 
  29  10  -9     5225.83     5135.20    870.14 o 
  30  10  -9     6212.48     6124.30    902.54 o 
  31  10  -9     1491.57      961.65    350.54 o 
  32  10  -9      345.27      292.13    459.53 o 
   0  11  -9    20958.85    20920.68   1511.85 o 
   1  11  -9     3290.07     3350.19    444.95 o 
   2  11  -9     5944.91     6044.30    646.74 o 
   3  11  -9     2726.48     2667.78    392.03 o 
   4  11  -9     3174.88     3295.06    473.48 o 
   5  11  -9     2916.74     3145.68    391.62 o 
   6  11  -9    12529.40    12990.94    873.54 o 
   7  11  -9     5893.42     5122.97    559.62 o 
   8  11  -9     5095.61     5803.99    706.15 o 
   9  11  -9    15527.93    15446.67   1323.67 o 
  10  11  -9        7.69      251.50    142.04 o 
  11  11  -9     2798.11     3083.20    480.90 o 
  12  11  -9    20260.24    20206.36   1445.52 o 
  13  11  -9     1228.73     1130.42    250.90 o 
  14  11  -9     4606.19     4431.93    512.65 o 
  15  11  -9     2596.08     2026.74    364.36 o 
  16  11  -9     1169.36      904.90    205.82 o 
  17  11  -9    17766.88    17873.35   1246.10 o 
  18  11  -9     7084.22     6797.45    803.73 o 
  19  11  -9     4397.39     4682.72    824.09 o 
  20  11  -9     2187.70     2281.91    585.48 o 
  21  11  -9    14154.11    16568.17   1592.88 o 
  22  11  -9    21393.95    21537.94   1709.03 o 
  23  11  -9     6156.89     5423.40    997.85 o 
  24  11  -9     2450.66     1983.75    572.20 o 
  25  11  -9     6619.55     7114.65   1077.44 o 
  26  11  -9     4226.77     3920.70    579.38 o 
  27  11  -9     5492.26     5297.41    838.71 o 
  28  11  -9     2826.25     3503.29    694.98 o 
  29  11  -9     4062.35     4575.19    873.85 o 
  30  11  -9       43.26      308.65    233.20 o 
  31  11  -9     2122.89     1592.14    340.22 o 
   1  12  -9     5955.95     5502.04    540.11 o 
   2  12  -9     2449.30     2479.16    327.95 o 
   3  12  -9     7427.66     7463.03    619.15 o 
   4  12  -9     6781.93     6498.90    621.66 o 
   5  12  -9     2947.17     2790.03    441.43 o 
   6  12  -9     5227.63     4937.09    663.91 o 
   7  12  -9     7937.31     7627.73    747.60 o 
   8  12  -9    29665.91    29668.43   2038.57 o 
   9  12  -9    19836.94    20090.46   1284.86 o 
  10  12  -9     5214.20     5571.92    579.78 o 
  11  12  -9    32005.89    32173.05   1847.69 o 
  12  12  -9    12940.45    14528.57   1302.09 o 
  13  12  -9     3014.04     3594.70    451.82 o 
  14  12  -9    27182.60    27424.16   1413.88 o 
  15  12  -9     1112.30     1544.74    539.81 o 
  16  12  -9     9759.05     8900.36   1172.06 o 
  17  12  -9     5747.75     4626.14    661.30 o 
  18  12  -9     7624.14     7511.04   1002.34 o 
  19  12  -9     2115.98     2099.01    505.58 o 
  20  12  -9      618.12      289.84    440.64 o 
  21  12  -9     7435.09     7072.80    865.20 o 
  22  12  -9     1712.35     1319.22    364.23 o 
  23  12  -9     4303.36     5126.78    830.24 o 
  24  12  -9     6262.41     5824.07    797.41 o 
  25  12  -9      680.50     1040.98    302.60 o 
  26  12  -9     1891.69     1752.96    454.84 o 
  27  12  -9     2157.16     1995.17    672.44 o 
  28  12  -9     2538.84     2575.93    633.63 o 
  29  12  -9     1233.81     1005.20    305.70 o 
  30  12  -9       81.04      256.60    287.46 o 
   0  13  -9     7411.11     7620.48    913.89 o 
   1  13  -9    20484.72    20042.42   1274.06 o 
   2  13  -9     3139.09     2904.31    401.95 o 
   3  13  -9     4540.39     4207.24    481.89 o 
   4  13  -9     2335.44     2486.29    423.12 o 
   5  13  -9    24189.92    23319.91   1362.46 o 
   6  13  -9     2749.83     3365.03    471.57 o 
   7  13  -9    26440.01    27329.05   1409.90 o 
   8  13  -9    13294.94    13465.55   1037.71 o 
   9  13  -9      219.60      403.01    218.24 o 
  10  13  -9     1013.20     1309.79    228.68 o 
  11  13  -9    19601.20    19349.31   1398.97 o 
  12  13  -9     1998.95     2283.82    501.52 o 
  13  13  -9    11301.84    11667.07   1219.89 o 
  14  13  -9     4814.82     4981.65    758.60 o 
  15  13  -9     9086.85     8674.72   1132.29 o 
  16  13  -9      864.51      990.66    371.18 o 
  17  13  -9     1673.13     1105.75    311.12 o 
  18  13  -9      132.54      148.73    214.25 o 
  19  13  -9     5615.07     5781.30    897.36 o 
  20  13  -9     1005.07      806.24    297.44 o 
  21  13  -9     2502.09     1829.23    488.03 o 
  22  13  -9    17580.76    20603.59   1861.68 o 
  23  13  -9     2685.34     2740.28    551.57 o 
  24  13  -9      862.97      828.79    281.45 o 
  25  13  -9     3460.71     2744.28    575.39 o 
  26  13  -9       35.48      400.91    287.12 o 
  27  13  -9      210.93      406.41    339.98 o 
  28  13  -9     2245.08     1509.67    365.32 o 
   1  14  -9    11570.42    11191.87    881.08 o 
   2  14  -9     5184.16     5113.18    445.51 o 
   3  14  -9      391.79      649.10    151.77 o 
   4  14  -9    18317.29    18919.67   1176.51 o 
   5  14  -9     6837.45     7130.69    720.82 o 
   6  14  -9     7361.86     7860.17    737.98 o 
   7  14  -9     2693.04     2665.36    553.68 o 
   8  14  -9     2713.28     3978.66    840.21 o 
   9  14  -9    26392.31    27026.53   1936.68 o 
  10  14  -9    11129.05     9805.67   1045.83 o 
  11  14  -9     7380.33     7238.86    947.01 o 
  12  14  -9     2338.46     2471.28    510.46 o 
  13  14  -9     7618.88     8033.39   1082.84 o 
  14  14  -9     1532.11     1295.31    367.57 o 
  15  14  -9     4937.62     5459.88    731.51 o 
  16  14  -9     3305.00     3043.16    644.24 o 
  17  14  -9     5757.49     7177.03    891.84 o 
  18  14  -9     3960.21     4245.63    708.07 o 
  19  14  -9     5651.60     5599.53    792.50 o 
  20  14  -9      751.07      815.13    312.08 o 
  21  14  -9     7975.70     7792.41    958.28 o 
  22  14  -9     1568.44     1317.71    396.54 o 
  23  14  -9      456.67      680.99    263.86 o 
  24  14  -9     1629.26      933.24    266.65 o 
  25  14  -9      154.72      895.78    290.48 o 
  26  14  -9      439.00      486.60    380.20 o 
   0  15  -9     1101.83      885.34    248.86 o 
   1  15  -9     7243.43     7401.34    650.90 o 
   2  15  -9     5662.13     5852.93    552.83 o 
   3  15  -9      710.59      614.31    210.65 o 
   4  15  -9     9982.71    10046.07    955.26 o 
   5  15  -9    11249.43    11038.52    942.16 o 
   6  15  -9     6203.66     7295.02    920.88 o 
   7  15  -9     3611.02     3180.10    706.24 o 
   8  15  -9     5409.50     5230.81    685.10 o 
   9  15  -9      595.16      745.20    275.47 o 
  10  15  -9      434.92      387.39    213.38 o 
  11  15  -9     4312.75     3813.70    563.53 o 
  12  15  -9     2667.16     1583.67    477.71 o 
  13  15  -9      734.71      609.69    431.05 o 
  14  15  -9      269.68      437.89    204.40 o 
  15  15  -9      836.58      285.70    346.83 o 
  16  15  -9     5493.06     5426.10    795.52 o 
  17  15  -9    10610.96    11208.75   1114.47 o 
  18  15  -9     1281.85      833.02    304.29 o 
  19  15  -9      469.02      521.50    314.12 o 
  20  15  -9     4726.17     5159.44    917.67 o 
  21  15  -9      440.44      438.40    315.07 o 
  22  15  -9     6635.25     6453.72    856.11 o 
  23  15  -9      632.71     1094.38    345.83 o 
  24  15  -9     6241.65     6275.29    684.32 o 
   1  16  -9      936.39      656.66    353.46 o 
   2  16  -9     3342.69     3978.82    716.95 o 
   3  16  -9     1960.30     1653.36    355.15 o 
   4  16  -9     1002.20      844.34    245.63 o 
   5  16  -9      101.62      113.30    152.16 o 
   6  16  -9     1179.14      889.90    308.81 o 
   7  16  -9     3266.11     3287.95    803.84 o 
   8  16  -9     1773.67     1492.20    597.30 o 
   9  16  -9     5853.40     6060.91    711.94 o 
  10  16  -9     8777.02     8826.98    883.31 o 
  11  16  -9      109.03      470.94    200.74 o 
  12  16  -9     4207.19     3839.83    580.09 o 
  13  16  -9     3767.35     3983.78    586.74 o 
  14  16  -9     2583.27     2155.96    500.46 o 
  15  16  -9     2513.60     3093.74    758.98 o 
  16  16  -9      232.10      247.35    196.35 o 
  17  16  -9      362.05      386.78    202.57 o 
  18  16  -9     9476.47    10683.22    952.05 o 
  19  16  -9      786.26      798.47    283.91 o 
  20  16  -9      109.24      391.83    236.28 o 
  21  16  -9      330.09      400.84    260.64 o 
   0  17  -9     6348.66     7398.80   1920.74 o 
   1  17  -9     3858.88     4747.29    920.03 o 
   2  17  -9     1242.11      988.53    466.97 o 
   3  17  -9      764.48      682.35    324.86 o 
   4  17  -9     2287.26     2252.56    597.27 o 
   5  17  -9      850.62      740.65    338.34 o 
   6  17  -9      856.68      740.87    242.97 o 
   7  17  -9      628.65      585.68    196.65 o 
   8  17  -9     5402.75     5853.22    690.80 o 
   9  17  -9     4577.82     4786.75    832.63 o 
  10  17  -9      349.16      482.75    212.84 o 
  11  17  -9      755.49      578.25    211.22 o 
  12  17  -9     6920.83     7928.22   1186.93 o 
  13  17  -9     3938.89     2966.57    543.27 o 
  14  17  -9      521.96      558.95    256.37 o 
  15  17  -9     1335.54     1160.60    253.85 o 
  16  17  -9     1087.75     1052.75    315.15 o 
  17  17  -9     1834.63     1016.76    298.11 o 
  18  17  -9      973.34      563.62    301.27 o 
   1  18  -9      358.09      346.91    279.72 o 
   2  18  -9     5376.97     5872.20   1093.04 o 
   3  18  -9      546.50      189.69    294.30 o 
   4  18  -9     2862.57     2200.49    645.06 o 
   5  18  -9      667.74      499.48    410.46 o 
   6  18  -9     1761.92     1125.61    541.81 o 
   7  18  -9      723.94       88.03    383.24 o 
   8  18  -9      374.08      290.18    261.62 o 
   9  18  -9      303.71      638.91    454.31 o 
  10  18  -9     5846.16     6288.88    910.33 o 
  11  18  -9     1859.29     1489.42    482.79 o 
  12  18  -9     2024.83     1062.28    336.33 o 
  13  18  -9     1512.23     1209.14    275.51 o 
   0  19  -9     7922.10     9440.57   1824.27 o 
   1  19  -9     1671.03     1650.68    580.41 o 
   2  19  -9     3157.17     2908.04    850.25 o 
   3  19  -9     5009.94     5633.11    881.12 o 
   4  19  -9     4538.88     5653.99    912.06 o 
   5  19  -9      128.52       85.61    337.99 o 
   6  19  -9     6541.46     8683.11   1092.63 o 
   0   0  -8    17374.91    18030.41   3032.84 o 
   4   0  -8    37815.75    37302.72   2980.22 o 
   6   0  -8    71723.09    74227.35   2659.87 o 
   8   0  -8   193440.88   206756.89   5175.90 o 
  10   0  -8    27104.69    25370.35   1566.72 o 
  12   0  -8    85617.59    91056.30   3257.92 o 
  14   0  -8   143569.59   149410.88   4268.53 o 
  16   0  -8    67274.80    68677.28   2253.55 o 
  18   0  -8    58152.81    59242.86   1975.04 o 
  20   0  -8    27449.19    27478.90   2116.72 o 
  22   0  -8    28991.01    29581.42   1821.89 o 
  24   0  -8      244.60      419.39    158.07 o 
  26   0  -8    17732.26    17233.30   1465.33 o 
  28   0  -8    44811.73    44544.75   2810.09 o 
  30   0  -8    26474.73    28196.94   1894.05 o 
  32   0  -8    28354.70    29658.87   2150.85 o 
  34   0  -8     6727.10     7596.35   1073.04 o 
  36   0  -8     5689.61     5756.59    796.39 o 
  38   0  -8     1915.64     1466.33    391.45 o 
  40   0  -8     1954.73     1706.38    396.02 o 
   1   1  -8    17635.44    16327.03   1379.90 o 
   2   1  -8     9187.22     9295.52    950.60 o 
   3   1  -8    16085.29    15672.67   1326.30 o 
   4   1  -8     7046.17     7946.57    816.34 o 
   5   1  -8    14905.97    14573.16   1004.22 o 
   6   1  -8    26930.73    27660.97   1199.93 o 
   7   1  -8    17386.30    17536.14   1013.84 o 
   8   1  -8    45152.03    47435.59   1548.20 o 
   9   1  -8    16201.53    18533.11   1317.59 o 
  10   1  -8   188498.72   207393.14   3678.55 o 
  11   1  -8    40126.47    43380.30   1753.69 o 
  12   1  -8    65156.47    65922.10   1973.75 o 
  13   1  -8     5368.99     6304.25    778.83 o 
  14   1  -8     7099.28     7030.78    928.21 o 
  15   1  -8    74749.04    75766.29   3159.87 o 
  16   1  -8    19304.56    19535.15   1227.98 o 
  17   1  -8    11474.18    12192.18    869.54 o 
  18   1  -8    46852.61    48539.47   2211.11 o 
  19   1  -8     6679.09     6990.33    676.98 o 
  20   1  -8     1129.23     1054.53    203.01 o 
  21   1  -8    10359.56    10984.33    865.65 o 
  22   1  -8     3850.88     4209.11    661.83 o 
  23   1  -8     5785.12     6021.66    619.32 o 
  24   1  -8     5389.11     4743.19    508.69 o 
  25   1  -8     1003.74      853.11    191.22 o 
  26   1  -8    23957.47    23430.45   1370.61 o 
  27   1  -8       50.53      325.43    246.85 o 
  28   1  -8     6786.76     7026.77    607.43 o 
  29   1  -8    10065.90    11034.94   1114.32 o 
  30   1  -8    18766.95    20146.96   1073.19 o 
  31   1  -8     1928.85     1384.96    259.37 o 
  32   1  -8     8064.55     8515.54    720.65 o 
  33   1  -8     3669.67     4137.70    494.39 o 
  34   1  -8     2915.34     2974.07    395.44 o 
  35   1  -8      807.79      706.10    179.29 o 
  36   1  -8      465.18      473.20    172.43 o 
  37   1  -8       41.62       34.66    162.17 o 
  38   1  -8     9562.62    10137.17    651.11 o 
  39   1  -8      540.18      459.59    145.10 o 
  40   1  -8      256.61      347.13    136.10 o 
   0   2  -8     3014.78     2259.58    368.44 o 
   1   2  -8    15249.36    14751.25   1247.97 o 
   2   2  -8    11844.72    11815.71   1190.46 o 
   3   2  -8    19281.83    19513.83   1366.22 o 
   4   2  -8    13195.83    13256.87    964.37 o 
   5   2  -8    44406.45    45128.21   1470.16 o 
   6   2  -8    24520.72    25577.97   1155.17 o 
   7   2  -8   113709.88   116086.09   2088.38 o 
   8   2  -8    84349.38    87676.01   2217.19 o 
   9   2  -8     5298.30     5455.31    483.84 o 
  10   2  -8    59388.38    57659.51   1870.78 o 
  11   2  -8    33826.15    34336.51   1486.65 o 
  12   2  -8    17673.38    18979.20   1296.09 o 
  13   2  -8    11928.14    12208.95   1193.15 o 
  14   2  -8    42655.57    43946.01   1834.86 o 
  15   2  -8    37676.48    39597.95   1528.04 o 
  16   2  -8     4049.02     4090.41    568.80 o 
  17   2  -8    23163.50    23350.58    990.84 o 
  18   2  -8    18704.77    18698.04   1185.08 o 
  19   2  -8    31098.10    31826.91   1450.11 o 
  20   2  -8    11662.41    12205.26    935.78 o 
  21   2  -8    23254.96    22540.14   1106.93 o 
  22   2  -8     3101.90     2840.65    472.78 o 
  23   2  -8    17116.59    16442.75   1271.72 o 
  24   2  -8     9630.60    10251.52    888.73 o 
  25   2  -8    35206.37    36800.14   1330.60 o 
  26   2  -8     6587.68     6946.25    681.67 o 
  27   2  -8     4247.79     4453.83    507.41 o 
  28   2  -8     7928.52     7832.60    634.59 o 
  29   2  -8     1650.32     1815.16    356.73 o 
  30   2  -8     1688.38     1332.34    254.67 o 
  31   2  -8    14431.31    14974.90   1241.29 o 
  32   2  -8     7755.09     8782.48    956.29 o 
  33   2  -8     5867.42     5309.34    490.96 o 
  34   2  -8     1765.56     1982.47    402.07 o 
  35   2  -8     2590.21     2018.19    342.68 o 
  36   2  -8      330.81      478.21    160.42 o 
  37   2  -8     1416.50     1014.07    183.34 o 
  38   2  -8     1578.83     1174.99    276.47 o 
  39   2  -8     2494.04     1819.39    318.13 o 
   1   3  -8    12712.00    12339.33    895.85 o 
   2   3  -8     1505.35     1246.04    191.99 o 
   3   3  -8    22521.01    22630.36   1593.05 o 
   4   3  -8    19159.38    19090.45   1203.62 o 
   5   3  -8    88548.76    89746.31   2261.53 o 
   6   3  -8    51340.72    52617.70   1716.68 o 
   7   3  -8   109384.77   112574.60   2027.69 o 
   8   3  -8   118692.10   122732.27   2203.79 o 
   9   3  -8    13749.95    14293.69    891.10 o 
  10   3  -8    50274.36    52090.83   1697.43 o 
  11   3  -8    61991.64    63716.31   1905.09 o 
  12   3  -8    57202.59    59134.11   1774.15 o 
  13   3  -8    35752.39    36356.77   1404.69 o 
  14   3  -8    28429.81    28213.95   1179.56 o 
  15   3  -8     5938.42     6811.91    730.68 o 
  16   3  -8    27757.21    26918.71   1130.34 o 
  17   3  -8     1288.71      980.39    234.65 o 
  18   3  -8    38700.61    38502.76   1735.88 o 
  19   3  -8    14375.65    15420.83    987.64 o 
  20   3  -8    17240.78    17377.22   1107.24 o 
  21   3  -8     2233.32     2403.51    394.71 o 
  22   3  -8     9524.95     9392.23    646.77 o 
  23   3  -8    10487.68    10513.51    909.10 o 
  24   3  -8     2323.97     2645.38    378.92 o 
  25   3  -8     1994.76     1118.83    230.76 o 
  26   3  -8    17254.96    18670.98   1198.54 o 
  27   3  -8    14088.42    13804.36    902.38 o 
  28   3  -8     1313.81     1007.88    206.02 o 
  29   3  -8     5948.52     6819.55    618.66 o 
  30   3  -8     2457.02     2736.81    478.18 o 
  31   3  -8      554.45      624.94    228.73 o 
  32   3  -8     1284.27      739.41    169.72 o 
  33   3  -8     2701.72     2075.00    320.58 o 
  34   3  -8     4670.13     4886.16    684.69 o 
  35   3  -8     2230.71     2534.70    349.33 o 
  36   3  -8     2915.46     3088.01    388.19 o 
  37   3  -8      597.52      424.62    140.78 o 
  38   3  -8     1782.31     1385.29    255.38 o 
  39   3  -8     3554.40     3597.97    505.56 o 
   0   4  -8    75177.00    75250.22   3303.18 o 
   1   4  -8    22627.00    21509.90   1516.30 o 
   2   4  -8    86531.28    90036.74   2785.65 o 
   3   4  -8    58583.05    59583.06   2366.60 o 
   4   4  -8    12268.23    13217.95    829.65 o 
   5   4  -8   112159.13   116323.50   2085.49 o 
   6   4  -8     9734.29    10403.55    657.25 o 
   7   4  -8     4258.13     4526.74    424.25 o 
   8   4  -8    46151.85    46410.72   1515.97 o 
   9   4  -8    56818.37    56482.05   1695.73 o 
  10   4  -8    31393.43    32035.91   1308.01 o 
  11   4  -8     1327.99     1555.05    191.06 o 
  12   4  -8    15256.83    14929.99    958.97 o 
  13   4  -8    25558.44    27220.13   1143.12 o 
  14   4  -8    43003.00    42907.33   1785.63 o 
  15   4  -8    39378.82    41336.77   1722.90 o 
  16   4  -8    50743.77    51709.74   1963.44 o 
  17   4  -8    37757.03    38584.04   1737.09 o 
  18   4  -8     2080.78     2104.25    345.68 o 
  19   4  -8    16568.33    15653.11   1081.45 o 
  20   4  -8    12462.00    11873.47    791.41 o 
  21   4  -8    21402.71    22270.19   1097.52 o 
  22   4  -8      448.06      523.95    145.71 o 
  23   4  -8    37138.13    36697.96   1263.49 o 
  24   4  -8     3184.89     3128.09    417.97 o 
  25   4  -8     9147.75     9032.48    721.61 o 
  26   4  -8     9408.30     8913.04    803.22 o 
  27   4  -8    20248.83    20336.85   1178.01 o 
  28   4  -8     8063.41     8412.16    776.23 o 
  29   4  -8     5481.56     5546.94    628.08 o 
  30   4  -8     5791.50     5893.66    601.35 o 
  31   4  -8     5577.68     5304.07    604.25 o 
  32   4  -8      665.01      715.20    257.45 o 
  33   4  -8     3386.40     2470.33    369.71 o 
  34   4  -8     3436.77     3902.03    500.53 o 
  35   4  -8      271.68      372.84    176.93 o 
  36   4  -8       11.44      448.49    169.62 o 
  37   4  -8     1541.30     1103.44    197.07 o 
  38   4  -8      463.86      538.57    165.20 o 
  39   4  -8      371.43      544.95    171.78 o 
   1   5  -8    45450.95    44316.82   1777.13 o 
   2   5  -8      894.54      811.43    144.28 o 
   3   5  -8     4620.95     4849.50    523.49 o 
   4   5  -8    13519.16    14403.72    932.82 o 
   5   5  -8     5795.49     5205.16    454.90 o 
   6   5  -8     4725.92     4618.94    407.75 o 
   7   5  -8    17928.89    18404.96   1257.65 o 
   8   5  -8     7907.46     8259.77    793.55 o 
   9   5  -8     4899.96     5069.72    741.38 o 
  10   5  -8    13447.31    13598.06   1295.21 o 
  11   5  -8    17056.77    16093.27   1025.27 o 
  12   5  -8    28178.87    28067.50   1169.52 o 
  13   5  -8    14357.51    13889.46    965.67 o 
  14   5  -8    17589.32    17281.05   1091.88 o 
  15   5  -8    18331.13    18017.68   1142.61 o 
  16   5  -8    65288.13    66635.15   1968.58 o 
  17   5  -8    12323.49    12006.89    916.52 o 
  18   5  -8    14602.99    14802.79    994.12 o 
  19   5  -8     5148.92     5603.67    477.40 o 
  20   5  -8    28719.05    27502.99   1592.60 o 
  21   5  -8     1540.45     1530.96    291.12 o 
  22   5  -8     4900.17     4695.92    523.99 o 
  23   5  -8    20534.82    20856.55   1188.60 o 
  24   5  -8    30918.23    32086.30   1677.55 o 
  25   5  -8     2472.16     2275.94    448.74 o 
  26   5  -8     4747.81     4776.44    626.30 o 
  27   5  -8     2365.41     2366.88    548.71 o 
  28   5  -8     5244.39     4957.12    554.15 o 
  29   5  -8      456.13      616.61    173.84 o 
  30   5  -8     7619.79     7390.36    749.10 o 
  31   5  -8     4100.87     4225.19    834.95 o 
  32   5  -8    20913.26    20972.85   1211.00 o 
  33   5  -8     9682.57    10009.29    889.80 o 
  34   5  -8      548.24      558.50    163.01 o 
  35   5  -8      638.97      588.79    174.82 o 
  36   5  -8     1614.09      932.11    192.16 o 
  37   5  -8     1822.30     1449.27    262.70 o 
  38   5  -8      107.50       36.45    168.93 o 
   1   6  -8   251423.33   269751.31   6183.14 o 
   2   6  -8    46475.60    51439.68   2232.42 o 
   3   6  -8     2304.34     2995.76    450.97 o 
   4   6  -8     7068.95     6969.36    849.28 o 
   5   6  -8    17980.86    18922.52    995.37 o 
   6   6  -8    38660.38    38135.76   1465.74 o 
   7   6  -8    41095.54    40581.29   1553.91 o 
   8   6  -8    47469.47    47058.49   2197.72 o 
   9   6  -8    37422.74    37755.57   1451.26 o 
  10   6  -8    16892.89    16416.67   1050.07 o 
  11   6  -8    35462.53    33975.34   1413.82 o 
  12   6  -8     6384.75     6863.56    662.43 o 
  13   6  -8     8520.21     9542.23    987.64 o 
  14   6  -8    73404.60    76760.28   1949.70 o 
  15   6  -8     3101.03     3034.65    500.68 o 
  16   6  -8      168.11      336.75    105.06 o 
  17   6  -8    32908.63    31769.90   1581.59 o 
  18   6  -8    23457.54    23477.29   1267.91 o 
  19   6  -8    17071.04    15927.36   1098.95 o 
  20   6  -8    28891.99    27629.91   1201.89 o 
  21   6  -8    13104.96    14346.31   1239.49 o 
  22   6  -8    11447.24    10851.89   1149.35 o 
  23   6  -8      736.09      567.89    213.48 o 
  24   6  -8     3029.49     3305.76    528.85 o 
  25   6  -8    19159.72    18847.06   1397.25 o 
  26   6  -8    25345.01    25438.66   1515.99 o 
  27   6  -8     2540.60     2510.17    480.21 o 
  28   6  -8     1640.12     1516.06    299.21 o 
  29   6  -8      443.02      495.55    153.79 o 
  30   6  -8     8657.24     7923.20    773.24 o 
  31   6  -8      279.15      349.37    263.82 o 
  32   6  -8     2309.88     1932.36    327.77 o 
  33   6  -8     3163.55     3121.94    573.98 o 
  34   6  -8     2516.90     2578.16    691.25 o 
  35   6  -8     3238.75     2870.57    460.86 o 
  36   6  -8      241.03      190.02    265.87 o 
  37   6  -8     2368.74     1131.57    933.10 o 
  38   6  -8      227.30      234.21    256.14 o 
   1   7  -8    16754.08    15765.10   1242.37 o 
   2   7  -8    20770.71    20667.56    956.81 o 
   3   7  -8    31015.70    32128.94   1447.52 o 
   4   7  -8    51007.30    53634.54   2277.56 o 
   5   7  -8    32542.53    31874.91   1616.42 o 
   6   7  -8     4609.49     4036.33    607.93 o 
   7   7  -8     9660.97     8999.99    929.37 o 
   8   7  -8    62321.41    60860.44   1552.17 o 
   9   7  -8      735.33      972.53    264.97 o 
  10   7  -8    33665.64    34290.75   1565.77 o 
  11   7  -8     2877.98     2462.52    427.85 o 
  12   7  -8    13197.42    12560.71    970.33 o 
  13   7  -8    19734.54    20550.44   1448.40 o 
  14   7  -8     5343.77     5237.61    670.73 o 
  15   7  -8     1688.91     1475.02    269.37 o 
  16   7  -8     4177.16     3926.72    605.83 o 
  17   7  -8    56714.27    56138.61   2457.85 o 
  18   7  -8     4691.91     5155.83    762.62 o 
  19   7  -8    42799.02    43285.84   1611.80 o 
  20   7  -8      457.25      364.84    255.22 o 
  21   7  -8     4300.92     3706.41    482.70 o 
  22   7  -8     7318.23     7346.93    702.63 o 
  23   7  -8    38398.39    39251.98   1926.44 o 
  24   7  -8     3693.99     3798.89    551.87 o 
  25   7  -8    17667.72    18208.56   1168.27 o 
  26   7  -8     3613.93     3572.46    564.67 o 
  27   7  -8     9797.27     9521.11    892.04 o 
  28   7  -8     2920.21     2492.48    401.61 o 
  29   7  -8     6701.98     7114.49    723.75 o 
  30   7  -8     1283.92      755.43    247.43 o 
  31   7  -8     1321.28      862.03    235.97 o 
  32   7  -8     3058.20     2438.19    444.23 o 
  33   7  -8     1093.14      726.67    191.28 o 
  34   7  -8     2673.57     2094.88    686.02 o 
  35   7  -8      965.51     1015.51    317.43 o 
  36   7  -8     3679.01     4275.54    774.83 o 
  37   7  -8     1875.19     1768.05    422.99 o 
   0   8  -8    24000.90    26974.57   2799.55 o 
   1   8  -8   122346.03   127924.38   3555.57 o 
   2   8  -8     3982.07     5515.12    857.28 o 
   3   8  -8   116826.55   120310.49   2995.13 o 
   4   8  -8     1259.32     2183.87    465.75 o 
   5   8  -8    14413.24    14119.83   1080.39 o 
   6   8  -8    47560.11    47432.90   2161.63 o 
   7   8  -8    19504.11    19553.96   1346.28 o 
   8   8  -8    25141.75    25766.04   1176.89 o 
   9   8  -8    19532.44    19906.28   1367.93 o 
  10   8  -8     1363.67     1568.12    275.90 o 
  11   8  -8    18743.85    18559.90   1286.15 o 
  12   8  -8     4607.01     4327.22    549.77 o 
  13   8  -8     2737.21     2448.58    480.31 o 
  14   8  -8     1559.21     2257.62    390.03 o 
  15   8  -8     3408.55     3512.00    556.83 o 
  16   8  -8      801.61      734.87    184.33 o 
  17   8  -8    10043.38     9949.51    929.07 o 
  18   8  -8     5856.53     6238.88    660.37 o 
  19   8  -8    61294.33    64613.15   2651.90 o 
  20   8  -8     2163.44     2712.42    475.19 o 
  21   8  -8    38350.35    38506.34   1702.05 o 
  22   8  -8     2748.04     3472.46    529.62 o 
  23   8  -8     5920.19     6099.53    649.36 o 
  24   8  -8     8352.38     8707.40    872.51 o 
  25   8  -8     5981.08     5812.39    566.13 o 
  26   8  -8     3655.23     3709.02    489.69 o 
  27   8  -8     7753.01     7538.23    829.03 o 
  28   8  -8     3750.13     3533.67    559.79 o 
  29   8  -8     4546.49     4451.92    462.84 o 
  30   8  -8      350.13      627.35    270.63 o 
  31   8  -8     1867.56     1379.65    427.83 o 
  32   8  -8       39.49      299.06    221.74 o 
  33   8  -8     4738.64     5479.13    838.47 o 
  34   8  -8     1039.46      720.72    291.42 o 
  35   8  -8      103.93      750.15    232.97 o 
  36   8  -8      155.84       84.77    313.44 o 
   1   9  -8    68458.39    66503.91   1882.33 o 
   2   9  -8    12923.66    12879.84    995.84 o 
   3   9  -8     9619.64    10659.59    907.70 o 
   4   9  -8    41780.90    41082.30   1878.59 o 
   5   9  -8     1576.46     2000.50    345.18 o 
   6   9  -8    30654.38    29896.85   1648.37 o 
   7   9  -8    11717.51    11712.90    974.13 o 
   8   9  -8      768.25      840.75    186.89 o 
   9   9  -8    11307.19    11384.38    950.77 o 
  10   9  -8    23249.17    22673.50   1360.75 o 
  11   9  -8     3336.76     3343.77    563.11 o 
  12   9  -8    21164.37    21928.06   1168.99 o 
  13   9  -8    14043.64    15009.89   1024.70 o 
  14   9  -8    19762.97    20921.90   1258.20 o 
  15   9  -8     9928.96    10218.82    949.94 o 
  16   9  -8    20180.16    20091.47   1284.91 o 
  17   9  -8      875.35      619.55    213.90 o 
  18   9  -8     1284.49     1697.68    373.33 o 
  19   9  -8      672.16      694.80    181.46 o 
  20   9  -8     6151.43     6622.08    826.29 o 
  21   9  -8     6559.95     6415.07    627.20 o 
  22   9  -8     2119.22     1992.71    373.86 o 
  23   9  -8    10319.24    10390.00    837.04 o 
  24   9  -8     6937.41     6037.59    640.54 o 
  25   9  -8    11604.23    11189.20    893.16 o 
  26   9  -8     6503.29     6861.53    699.16 o 
  27   9  -8      716.66      436.78    322.90 o 
  28   9  -8      233.26      784.67    391.39 o 
  29   9  -8     8389.47     9304.94   1041.61 o 
  30   9  -8     7403.84     8137.28    971.33 o 
  31   9  -8      615.05      374.68    315.36 o 
  32   9  -8     5572.35     5846.03    869.78 o 
  33   9  -8     4145.59     4158.60    924.42 o 
  34   9  -8      794.45      758.25    227.20 o 
  35   9  -8     2595.66     1213.81    396.46 o 
   0  10  -8    56174.45    55598.34   2858.07 o 
   1  10  -8    39849.10    40495.39   1989.46 o 
   2  10  -8    19412.32    18623.88   1295.62 o 
   3  10  -8    15251.70    16026.49   1233.77 o 
   4  10  -8    28940.01    29044.48   1737.82 o 
   5  10  -8     2426.44     2780.08    438.81 o 
   6  10  -8     8200.83     7477.15    722.32 o 
   7  10  -8     3296.03     3727.93    584.51 o 
   8  10  -8     3558.23     3301.23    518.40 o 
   9  10  -8     8766.79     9103.98    673.56 o 
  10  10  -8     6251.82     6327.67    621.92 o 
  11  10  -8     1733.75     2156.02    384.34 o 
  12  10  -8     6759.98     7334.85    673.98 o 
  13  10  -8     3615.91     3654.79    496.54 o 
  14  10  -8     6708.93     6513.52    805.50 o 
  15  10  -8    21264.90    20946.79   1326.01 o 
  16  10  -8    13897.83    14463.94    969.91 o 
  17  10  -8    26749.00    29839.27   1542.65 o 
  18  10  -8    11427.88    11431.49    966.93 o 
  19  10  -8     4282.55     4352.95    515.23 o 
  20  10  -8     4277.40     4596.09    561.65 o 
  21  10  -8    10649.95    11515.22    882.05 o 
  22  10  -8     6085.02     6290.39    769.99 o 
  23  10  -8     1337.46     1292.38    370.35 o 
  24  10  -8      713.67      347.77    338.72 o 
  25  10  -8    25035.35    27575.70   2020.82 o 
  26  10  -8     1795.95     2663.63    734.09 o 
  27  10  -8    10603.76     9286.84   1324.99 o 
  28  10  -8      655.75      603.20    271.89 o 
  29  10  -8     2045.90     1229.70    354.02 o 
  30  10  -8     1479.32     1100.95    436.77 o 
  31  10  -8     8862.93     8216.03    884.24 o 
  32  10  -8      636.72     -259.73    291.01 o 
  33  10  -8     3941.14     3540.36    631.97 o 
  34  10  -8      544.49      939.35    281.04 o 
   1  11  -8     7082.02     7174.65    619.52 o 
   2  11  -8    15321.67    14753.33   1009.96 o 
   3  11  -8     5560.56     4944.20    757.37 o 
   4  11  -8     1685.48     1291.35    294.98 o 
   5  11  -8     6387.19     5820.02    590.38 o 
   6  11  -8    24558.36    24079.91   1279.93 o 
   7  11  -8    22430.66    22242.65   1186.26 o 
   8  11  -8     7125.64     7461.92    686.55 o 
   9  11  -8    16917.08    17834.31   1775.56 o 
  10  11  -8     7593.46     7495.41   1051.30 o 
  11  11  -8    14304.47    13818.56   1079.44 o 
  12  11  -8    22618.31    23697.86   1510.44 o 
  13  11  -8     4016.18     4316.14    543.03 o 
  14  11  -8    29337.97    29682.87   1195.94 o 
  15  11  -8     2518.09     2633.13    381.86 o 
  16  11  -8      254.00      281.73    167.78 o 
  17  11  -8     6494.59     6796.05    661.65 o 
  18  11  -8     8434.57     8586.26    848.04 o 
  19  11  -8     9893.15     9958.25   1053.04 o 
  20  11  -8      393.84      333.74    249.96 o 
  21  11  -8      998.19      820.17    313.40 o 
  22  11  -8     4593.89     4401.86    735.26 o 
  23  11  -8     1976.30     1752.28    406.53 o 
  24  11  -8     7441.84     8259.91   1069.47 o 
  25  11  -8      351.12       -0.10    317.30 o 
  26  11  -8     1195.17      726.60    268.71 o 
  27  11  -8     2365.28     1856.65    454.52 o 
  28  11  -8     7407.45     6934.35    948.50 o 
  29  11  -8     2066.25     1338.41    372.69 o 
  30  11  -8     2250.14     2056.40    560.74 o 
  31  11  -8     1037.44     1148.50    329.73 o 
  32  11  -8     4537.25     4742.34    763.95 o 
  33  11  -8      949.15      664.91    264.54 o 
   0  12  -8     3254.19     3010.75    552.85 o 
   1  12  -8     4382.80     4414.10    542.03 o 
   2  12  -8    17437.05    17204.44   1224.03 o 
   3  12  -8    18975.31    19682.51   1169.37 o 
   4  12  -8    18820.22    18605.83   1166.54 o 
   5  12  -8    13083.76    12659.21   1050.43 o 
   6  12  -8     4193.44     4152.50    537.21 o 
   7  12  -8    14727.56    14412.17   1123.15 o 
   8  12  -8    28128.61    27492.19   1175.40 o 
   9  12  -8     1209.99     1164.53    246.57 o 
  10  12  -8    20128.25    19750.24   1257.30 o 
  11  12  -8     8525.19     8002.29    695.65 o 
  12  12  -8     4702.08     4924.54    543.99 o 
  13  12  -8    20873.99    19156.24   1367.87 o 
  14  12  -8     3349.60     3136.90    461.72 o 
  15  12  -8    14602.86    16610.69   1519.55 o 
  16  12  -8      616.75      823.84    255.97 o 
  17  12  -8     2958.93     3255.21   1234.01 o 
  18  12  -8     5677.38     5462.12    737.01 o 
  19  12  -8     3342.04     4153.39    653.19 o 
  20  12  -8     2606.04     2030.17    648.95 o 
  21  12  -8     6593.93     6165.09    888.28 o 
  22  12  -8     6702.24     7276.41   1169.79 o 
  23  12  -8     7346.61     7815.96   1121.11 o 
  24  12  -8    11593.58    11885.14    996.05 o 
  25  12  -8       44.33      472.30    244.45 o 
  26  12  -8     5197.78     4710.79    711.26 o 
  27  12  -8     3974.84     4289.28    699.90 o 
  28  12  -8     1522.00     1031.87    526.21 o 
  29  12  -8     2007.70     1459.10    353.14 o 
  30  12  -8     1256.57     1067.01    342.88 o 
  31  12  -8     1199.97      670.29    208.12 o 
  32  12  -8     1155.04     1071.90    290.30 o 
   1  13  -8     1895.73     2089.17    326.81 o 
   2  13  -8     3825.03     3342.78    395.71 o 
   3  13  -8     5841.33     5747.68    602.95 o 
   4  13  -8     9879.63    10096.94    869.24 o 
   5  13  -8    21105.09    19519.29   1241.87 o 
   6  13  -8     8679.76     7997.93    668.74 o 
   7  13  -8     4735.05     4526.81    521.28 o 
   8  13  -8    20105.49    20879.55   1324.15 o 
   9  13  -8    32816.11    34161.27   1677.64 o 
  10  13  -8     7507.76     7569.61    725.36 o 
  11  13  -8    24430.44    24280.16   1979.00 o 
  12  13  -8    16429.35    16683.66   1354.47 o 
  13  13  -8     6903.56     6746.10    832.64 o 
  14  13  -8      338.26       42.55    300.47 o 
  15  13  -8     1294.04     1204.49    309.10 o 
  16  13  -8     7762.80     7702.80   1052.08 o 
  17  13  -8     5044.13     4936.54    654.70 o 
  18  13  -8       67.52      177.54    216.24 o 
  19  13  -8      802.78     1038.66    317.65 o 
  20  13  -8      108.43      282.89    268.54 o 
  21  13  -8     9506.24     9821.96   1087.09 o 
  22  13  -8     2738.60     3290.58    690.12 o 
  23  13  -8     6086.36     5435.14    773.26 o 
  24  13  -8     4095.25     3014.11    701.11 o 
  25  13  -8     2040.27     2924.36    596.90 o 
  26  13  -8     1446.54     1824.07    315.98 o 
  27  13  -8     1710.99     1193.96    318.48 o 
  28  13  -8     1294.01      704.38    385.59 o 
  29  13  -8     2894.48     1829.08    439.01 o 
  30  13  -8      306.89      545.67    361.80 o 
   0  14  -8      544.61     1757.29    746.37 o 
   1  14  -8    44575.05    47303.16   2572.10 o 
   2  14  -8      177.81      482.92    132.39 o 
   3  14  -8      389.90      366.30    113.96 o 
   4  14  -8      771.92      910.45    203.43 o 
   5  14  -8    15684.88    15909.61   1091.72 o 
   6  14  -8    23052.09    22877.59   1223.99 o 
   7  14  -8     2650.34     2094.06    480.43 o 
   8  14  -8    13808.64    11712.90   1134.49 o 
   9  14  -8      754.41      845.09    238.94 o 
  10  14  -8      449.31      890.49    276.21 o 
  11  14  -8    13850.37    13994.55   1224.55 o 
  12  14  -8    21400.54    22452.04   1626.96 o 
  13  14  -8     9985.40    10967.28   1178.97 o 
  14  14  -8    19321.35    19957.77   1456.28 o 
  15  14  -8      563.31      785.12    273.33 o 
  16  14  -8     4642.95     5397.69    792.07 o 
  17  14  -8     5397.35     5010.63    797.29 o 
  18  14  -8      769.31      757.76    326.21 o 
  19  14  -8     1413.21      902.18    337.48 o 
  20  14  -8     2647.17     2342.22    775.09 o 
  21  14  -8      112.41       -3.92    287.77 o 
  22  14  -8     2887.41     2679.04    653.53 o 
  23  14  -8     2946.83     2195.49    463.79 o 
  24  14  -8      251.52      319.38    210.59 o 
  25  14  -8     3750.32     4023.09    735.59 o 
  26  14  -8      713.56      909.52    240.73 o 
  27  14  -8      757.88      742.00    342.83 o 
  28  14  -8     1465.09     1017.43    340.64 o 
   1  15  -8     9677.13    10223.17    757.15 o 
   2  15  -8    17170.27    18067.31   1025.68 o 
   3  15  -8     2179.59     2380.11    407.12 o 
   4  15  -8      475.39      569.10    186.94 o 
   5  15  -8     2923.75     3046.05    655.95 o 
   6  15  -8    14959.97    14258.23   1378.08 o 
   7  15  -8     1655.55     1318.25    316.86 o 
   8  15  -8     3595.80     3581.01    674.25 o 
   9  15  -8     6761.90     6112.73    822.00 o 
  10  15  -8    19318.54    20818.64   2087.72 o 
  11  15  -8    14304.56    15627.61   1368.75 o 
  12  15  -8    22130.73    22507.60   1667.57 o 
  13  15  -8     2435.98     1982.27    450.40 o 
  14  15  -8     6237.41     5944.64    760.38 o 
  15  15  -8     1895.12     1532.91    426.06 o 
  16  15  -8     4853.26     4236.55    576.49 o 
  17  15  -8      833.75      590.06    300.41 o 
  18  15  -8     2508.12     1631.86    493.37 o 
  19  15  -8     1695.39     1207.86    450.00 o 
  20  15  -8      623.51      -12.37    354.74 o 
  21  15  -8     3975.25     3721.28    672.95 o 
  22  15  -8      840.34      934.99    275.07 o 
  23  15  -8      346.62       51.61    195.38 o 
  24  15  -8      127.55      214.51    242.43 o 
  25  15  -8       87.06      268.47    239.12 o 
  26  15  -8        3.58      476.75    330.43 o 
   0  16  -8    13854.42    16632.39   2220.69 o 
   1  16  -8     1065.18      112.30    602.53 o 
   2  16  -8     9610.04    10288.48   1107.55 o 
   3  16  -8     6525.65     7745.45    833.07 o 
   4  16  -8     2041.44     2235.38    362.86 o 
   5  16  -8      599.29      595.94    201.65 o 
   6  16  -8     1532.67     1226.51    276.39 o 
   7  16  -8     4334.57     4337.18    692.40 o 
   8  16  -8    10539.24    10439.71   1004.21 o 
   9  16  -8      376.43      234.71    272.95 o 
  10  16  -8     1913.28     1424.04    321.75 o 
  11  16  -8     1032.44      926.21    367.13 o 
  12  16  -8     6200.11     5598.71    698.14 o 
  13  16  -8     3106.42     3140.14    646.48 o 
  14  16  -8      427.18      532.11    232.12 o 
  15  16  -8      147.37      116.74    191.84 o 
  16  16  -8      146.86      739.45    247.24 o 
  17  16  -8     4710.24     4771.05    725.78 o 
  18  16  -8     1226.25     1099.09    327.58 o 
  19  16  -8     1836.95     1729.66    528.36 o 
  20  16  -8     4946.57     5111.94    733.34 o 
  21  16  -8     5072.27     5364.84    978.49 o 
  22  16  -8     4604.81     4201.38    723.66 o 
  23  16  -8     2605.68     1798.34    437.26 o 
  24  16  -8     2985.76     1768.55    563.27 o 
   1  17  -8      695.38      951.37    798.99 o 
   2  17  -8      580.27      775.50    336.15 o 
   3  17  -8     1445.64     1286.30    449.79 o 
   4  17  -8     2328.32     1788.56    577.59 o 
   5  17  -8     6284.43     7236.86   1022.41 o 
   6  17  -8     1405.17     1814.76    492.46 o 
   7  17  -8     5939.15     6308.36    642.88 o 
   8  17  -8     2320.47     2668.79    467.03 o 
   9  17  -8     9302.56     9998.94   1110.16 o 
  10  17  -8     5127.85     5902.54    760.20 o 
  11  17  -8     1170.14     1435.81    443.27 o 
  12  17  -8      399.67      349.31    241.07 o 
  13  17  -8     2529.63     2917.27    491.44 o 
  14  17  -8      102.91      444.11    281.48 o 
  15  17  -8     3239.46     3213.34    652.49 o 
  16  17  -8     1331.83     1436.49    312.78 o 
  17  17  -8     2306.56     2096.77    495.15 o 
  18  17  -8     7995.29     7973.71    762.72 o 
  19  17  -8     1093.39      816.68    266.86 o 
  20  17  -8      140.33      401.36    216.23 o 
  21  17  -8      282.90      607.44    249.90 o 
   0  18  -8     7380.46     8358.29   1575.18 o 
   1  18  -8     1205.09     1319.13    353.60 o 
   2  18  -8     2708.09     2094.68    813.61 o 
   3  18  -8     3488.02     4859.26   1028.78 o 
   4  18  -8     5243.89     5787.57   1033.18 o 
   5  18  -8     9979.12    12874.69   1513.15 o 
   6  18  -8     8897.66     8819.02   1203.09 o 
   7  18  -8     2869.58     3439.47    774.05 o 
   8  18  -8     3597.01     3209.64    779.39 o 
   9  18  -8     2281.41     3000.50    886.70 o 
  10  18  -8     1054.12      992.82    854.25 o 
  11  18  -8     1653.64     1333.63    495.75 o 
  12  18  -8     1087.67      839.90    515.71 o 
  13  18  -8      437.72       44.38    260.59 o 
  14  18  -8     1679.01      765.31    262.17 o 
  15  18  -8      952.51      515.76    227.32 o 
  16  18  -8     2071.07     1920.10    451.18 o 
  17  18  -8      271.55      310.36    164.05 o 
   1  19  -8     1532.74     2315.35    640.27 o 
   2  19  -8     7489.26     9696.12   1090.30 o 
   3  19  -8      144.28      623.27    566.57 o 
   4  19  -8     5700.14     5972.29   1059.25 o 
   5  19  -8       31.43      -22.94    346.44 o 
   6  19  -8      220.40      581.72    298.37 o 
   7  19  -8     2779.96     2262.79   1166.48 o 
   8  19  -8      121.83      452.41    281.93 o 
   9  19  -8     1116.28     1086.32    485.77 o 
  10  19  -8     3941.11     5132.07    879.23 o 
  11  19  -8     1484.25     1002.41    406.47 o 
  12  19  -8     2209.81     2482.05   1113.85 o 
   0  20  -8     9841.68     9922.95   1690.95 o 
   1  20  -8     3501.76     3842.18    795.77 o 
   2  20  -8      792.57      799.89    242.36 o 
   3  20  -8     5297.45     5349.53    902.05 o 
   4   0  -7   225482.78   229669.77   7144.46 o 
   6   0  -7    98474.10   102355.34   2611.58 o 
   8   0  -7    81830.67    88528.86   2879.96 o 
  10   0  -7   153130.56   167912.63   4246.20 o 
  12   0  -7     7339.15     8002.75    952.56 o 
  14   0  -7     6338.29     7557.38    903.04 o 
  16   0  -7     3975.33     4384.26    562.21 o 
  18   0  -7   167416.20   175813.59   5008.50 o 
  20   0  -7    24758.74    24881.45   1484.46 o 
  22   0  -7    13416.89    13079.23   1410.39 o 
  24   0  -7    11889.65    11334.43   1084.82 o 
  26   0  -7    94258.56    98493.80   7701.02 o 
  28   0  -7    35534.25    35831.73   1854.03 o 
  30   0  -7    27671.69    30069.91   2079.43 o 
  32   0  -7    15026.34    14485.90   1412.38 o 
  34   0  -7      667.13      153.67    198.23 o 
  36   0  -7     7183.77     8471.98    881.19 o 
  38   0  -7    12846.76    14450.63   1349.68 o 
  40   0  -7      505.26      889.27    246.31 o 
   0   1  -7    13192.99    11147.31   2166.32 o 
   1   1  -7    30686.86    29851.29   1236.45 o 
   2   1  -7    34599.17    34571.23   1422.45 o 
   3   1  -7    34113.18    31198.42   1290.74 o 
   4   1  -7    19167.86    20956.21   1286.43 o 
   5   1  -7    68712.85    72044.67   1662.49 o 
   6   1  -7    11055.54    11444.81    946.23 o 
   7   1  -7   116807.06   121198.96   2177.87 o 
   8   1  -7   155354.95   170170.23   3036.88 o 
   9   1  -7    31324.16    29917.88   1222.34 o 
  10   1  -7     5947.71     6245.82    466.50 o 
  11   1  -7    12142.31    12593.13   1002.96 o 
  12   1  -7    18740.75    20178.50   1160.69 o 
  13   1  -7     3776.40     3267.25    289.99 o 
  14   1  -7     2224.91     2438.30    166.87 o 
  15   1  -7    72338.78    70825.27   1802.67 o 
  16   1  -7    11775.84    11729.71    988.14 o 
  17   1  -7    16161.34    16780.32   1065.36 o 
  18   1  -7    35883.73    35322.98   1383.08 o 
  19   1  -7     8949.65     8681.62    816.25 o 
  20   1  -7   112606.46   115308.73   2631.13 o 
  21   1  -7    15100.44    14794.65   1020.89 o 
  22   1  -7    36373.23    35976.59   1641.21 o 
  23   1  -7    20824.55    20687.74   1408.09 o 
  24   1  -7    25669.17    25809.39   1380.01 o 
  25   1  -7    20938.74    20432.00   1021.99 o 
  26   1  -7     3049.89     3180.37    482.48 o 
  27   1  -7     3263.12     2880.81    505.37 o 
  28   1  -7    48013.25    46823.16   1671.75 o 
  29   1  -7     3151.51     3135.93    475.67 o 
  30   1  -7    11471.83    11670.59    974.71 o 
  31   1  -7     7622.63     7212.17    646.21 o 
  32   1  -7     7129.12     6976.95    793.29 o 
  33   1  -7     1705.86     1657.93    293.41 o 
  34   1  -7     5911.95     6180.98    588.56 o 
  35   1  -7       96.42      365.71    146.83 o 
  36   1  -7     2031.13     1745.89    304.24 o 
  37   1  -7      297.87      327.35    131.86 o 
  38   1  -7     1851.11     1810.52    282.67 o 
  39   1  -7      747.87      430.77    170.84 o 
  40   1  -7     4742.16     4934.75    520.89 o 
  41   1  -7      419.10      316.24    216.90 o 
   1   2  -7    42102.63    44243.99   1727.54 o 
   2   2  -7    61239.22    60105.15   1721.99 o 
   3   2  -7   100476.12   106127.76   2351.96 o 
   4   2  -7     5721.38     5788.21    648.09 o 
   5   2  -7   210407.17   215655.45   6409.12 o 
   6   2  -7    42265.23    45367.44   1461.46 o 
   7   2  -7   115293.65   123112.27   2211.94 o 
   8   2  -7    34770.09    35660.55   1166.34 o 
   9   2  -7   149117.56   158843.88   2841.33 o 
  10   2  -7    99127.53   105696.74   1917.30 o 
  11   2  -7    73498.75    74403.03   1724.05 o 
  12   2  -7     1962.45     2354.19    174.78 o 
  13   2  -7    58367.25    57534.36   2014.30 o 
  14   2  -7    10024.58    10353.51    630.30 o 
  15   2  -7    69694.03    74229.08   1890.24 o 
  16   2  -7    99705.99   105613.41   2153.79 o 
  17   2  -7    26676.77    25337.07   1071.47 o 
  18   2  -7    44171.20    45259.38   1741.52 o 
  19   2  -7    32636.23    31462.81   1307.95 o 
  20   2  -7    11604.61    11315.54    832.52 o 
  21   2  -7     5012.02     5583.39    726.53 o 
  22   2  -7    15629.59    15890.37   1099.75 o 
  23   2  -7    38677.55    38664.93   1914.46 o 
  24   2  -7     4564.67     4240.02    737.01 o 
  25   2  -7    10544.65    10061.84    688.70 o 
  26   2  -7     5106.09     5261.23    688.68 o 
  27   2  -7    10607.78    10648.33    927.38 o 
  28   2  -7     4634.84     4769.69    605.76 o 
  29   2  -7    16587.02    17545.83   1153.53 o 
  30   2  -7     3102.75     2201.31    392.76 o 
  31   2  -7    12531.14    13403.23    863.94 o 
  32   2  -7     8129.13     8576.67    745.40 o 
  33   2  -7     3155.74     2867.09    493.44 o 
  34   2  -7     1695.62     1147.95    209.98 o 
  35   2  -7     2504.21     2209.25    322.21 o 
  36   2  -7      459.35      780.10    157.32 o 
  37   2  -7      786.17      561.86    145.22 o 
  38   2  -7      299.99      365.42    158.52 o 
  39   2  -7       50.95      206.14    145.61 o 
  40   2  -7     1878.00     1325.51    307.38 o 
  41   2  -7     4242.31     4797.57    476.38 o 
   0   3  -7     6482.41     6345.44    989.78 o 
   1   3  -7     7394.80     6503.47    457.28 o 
   2   3  -7    62776.04    61824.96   1767.44 o 
   3   3  -7    39501.85    42737.41   1694.72 o 
   4   3  -7   147802.48   156756.36   3062.81 o 
   5   3  -7    52778.16    55294.29   1524.84 o 
   6   3  -7   128301.84   133645.11   2394.39 o 
   7   3  -7     6104.68     6740.31    439.91 o 
   8   3  -7    99641.50   102729.83   1987.56 o 
   9   3  -7    58092.76    59147.98   1381.62 o 
  10   3  -7    69148.55    73715.57   1708.38 o 
  11   3  -7    38161.22    39724.42   1404.05 o 
  12   3  -7    25016.22    25318.59   1242.54 o 
  13   3  -7     5609.38     5075.35    444.94 o 
  14   3  -7    38299.96    38984.63   1384.79 o 
  15   3  -7     5258.48     4283.14    581.66 o 
  16   3  -7    36930.31    36165.45   1527.36 o 
  17   3  -7    17646.80    18106.96   1246.25 o 
  18   3  -7     9223.96     9396.30    872.69 o 
  19   3  -7    14048.92    13353.80    936.36 o 
  20   3  -7     5217.51     5730.67    740.21 o 
  21   3  -7    33026.47    33655.73   1522.11 o 
  22   3  -7     9047.58     9237.30    820.32 o 
  23   3  -7      525.36      511.48    160.27 o 
  24   3  -7    24691.34    24300.45   1186.68 o 
  25   3  -7    25904.59    26267.49   1338.09 o 
  26   3  -7     8684.53     9084.64    849.17 o 
  27   3  -7     8067.81     8149.36    704.46 o 
  28   3  -7    16967.02    17346.03   1028.32 o 
  29   3  -7     5821.79     5705.04    549.67 o 
  30   3  -7     1584.01     1264.22    236.04 o 
  31   3  -7     9429.38    10269.79    834.42 o 
  32   3  -7     4331.55     4842.81    486.98 o 
  33   3  -7     4110.49     3434.59    450.12 o 
  34   3  -7     2622.82     2793.00    449.77 o 
  35   3  -7     1838.90     1782.73    352.65 o 
  36   3  -7     5360.25     5867.48    553.63 o 
  37   3  -7     4393.49     4508.67    448.17 o 
  38   3  -7     2119.14     2023.13    293.29 o 
  39   3  -7      700.08      348.63    200.62 o 
  40   3  -7      236.93      519.74    137.34 o 
  41   3  -7      681.15      602.52    178.70 o 
   1   4  -7    19413.02    17897.35   1503.50 o 
   2   4  -7     1384.97     1176.89    308.61 o 
   3   4  -7    30091.34    29211.55   1460.62 o 
   4   4  -7   110766.38   112853.05   2032.10 o 
   5   4  -7     8767.43     9829.06    811.54 o 
   6   4  -7    45939.14    46990.64   1510.69 o 
   7   4  -7    56612.47    57440.38   1502.95 o 
   8   4  -7   111394.39   115535.09   2079.08 o 
   9   4  -7    13755.63    13293.33    802.25 o 
  10   4  -7    26998.31    27373.56   1188.71 o 
  11   4  -7     6117.73     5642.24    493.23 o 
  12   4  -7    25091.93    25821.78   1253.07 o 
  13   4  -7    34295.71    34276.95   1480.63 o 
  14   4  -7     4601.07     4702.89    637.05 o 
  15   4  -7    87006.66    88770.21   2223.92 o 
  16   4  -7    79097.59    84527.00   2696.48 o 
  17   4  -7    56958.56    58080.74   1917.36 o 
  18   4  -7    51420.70    52306.39   1758.41 o 
  19   4  -7    12466.11    12106.63    852.57 o 
  20   4  -7    18162.12    17346.31   1099.14 o 
  21   4  -7     3499.41     3454.83    506.88 o 
  22   4  -7    18596.37    18158.99   1167.93 o 
  23   4  -7    35459.41    36691.83   1338.49 o 
  24   4  -7     1093.86      980.63    216.97 o 
  25   4  -7     7394.15     7286.35    682.64 o 
  26   4  -7     3517.19     3701.35    514.35 o 
  27   4  -7    20755.10    21101.86   1229.27 o 
  28   4  -7     4683.78     4504.64    483.69 o 
  29   4  -7     3594.73     4203.40    472.65 o 
  30   4  -7    14708.24    15587.37    919.88 o 
  31   4  -7      966.00      865.10    209.07 o 
  32   4  -7      152.20      376.48    138.49 o 
  33   4  -7    14251.70    16311.02    913.69 o 
  34   4  -7      909.35      483.13    215.97 o 
  35   4  -7     8442.73     7940.03    681.06 o 
  36   4  -7     3367.64     2499.68    413.25 o 
  37   4  -7     2714.18     1510.56    262.92 o 
  38   4  -7     1947.81     1334.94    283.11 o 
  39   4  -7     2513.65     2242.64    375.11 o 
  40   4  -7      706.87      873.75    207.89 o 
   0   5  -7     2894.94     3012.54    497.75 o 
   1   5  -7      765.03      606.70    191.26 o 
   2   5  -7    39393.43    39800.67   1579.82 o 
   3   5  -7    27279.18    25768.51   1294.56 o 
   4   5  -7    16616.94    16738.70   1149.15 o 
   5   5  -7     9717.26     9255.13    769.73 o 
   6   5  -7    78142.32    78271.12   1803.96 o 
   7   5  -7    12885.67    13558.09    794.66 o 
   8   5  -7     7945.03     7614.73    683.09 o 
   9   5  -7    17945.96    16668.44    960.40 o 
  10   5  -7    11310.80    11395.52    687.45 o 
  11   5  -7    16970.38    16237.51    984.60 o 
  12   5  -7      801.43      902.28    147.58 o 
  13   5  -7    22690.32    23574.65   1224.41 o 
  14   5  -7   203104.08   217670.55   4353.15 o 
  15   5  -7    22217.43    24291.73   1466.09 o 
  16   5  -7    34308.54    34577.04   1482.41 o 
  17   5  -7    16960.03    15524.98   1129.32 o 
  18   5  -7    26972.88    26256.12   1099.40 o 
  19   5  -7     5076.00     4955.08    700.94 o 
  20   5  -7    83690.11    86478.01   2795.40 o 
  21   5  -7    21348.33    21554.20   1332.61 o 
  22   5  -7    39758.91    40407.50   1459.13 o 
  23   5  -7    11589.83    11429.96    768.39 o 
  24   5  -7     8234.01     8113.23    742.26 o 
  25   5  -7     4474.20     3884.08    465.46 o 
  26   5  -7    28829.37    29833.42   1091.27 o 
  27   5  -7     3951.57     4806.55    552.16 o 
  28   5  -7       39.89      229.39    146.62 o 
  29   5  -7     8765.34     9330.99    791.61 o 
  30   5  -7     6650.57     6485.23    570.33 o 
  31   5  -7     5780.39     5411.17    623.03 o 
  32   5  -7      524.86      721.74    194.71 o 
  33   5  -7     4122.73     4073.05    550.29 o 
  34   5  -7     1355.11     1053.57    322.93 o 
  35   5  -7     3954.86     3852.87    519.18 o 
  36   5  -7      824.27      540.74    206.53 o 
  37   5  -7      640.37      477.03    196.29 o 
  38   5  -7     1473.13     1359.21    252.44 o 
  39   5  -7       22.01      505.90    161.93 o 
  40   5  -7     1642.08     1492.47    330.19 o 
   1   6  -7      681.06      619.76    222.24 o 
   2   6  -7    14783.96    13067.48    844.74 o 
   3   6  -7    25043.64    24495.53   1140.25 o 
   4   6  -7     9723.37     9884.11    561.91 o 
   5   6  -7    31018.59    29440.76   1170.49 o 
   6   6  -7     5427.23     5119.84    487.85 o 
   7   6  -7    14259.88    13051.57    845.96 o 
   8   6  -7     5535.27     5866.34    881.70 o 
   9   6  -7     7524.04     7287.55    569.48 o 
  10   6  -7    16413.59    13953.80   1393.98 o 
  11   6  -7    33381.42    34889.55   1356.54 o 
  12   6  -7    48237.96    44770.22   2843.92 o 
  13   6  -7    16460.57    16026.93   1019.92 o 
  14   6  -7      666.33      520.68    154.15 o 
  15   6  -7    31826.66    30495.52   1276.10 o 
  16   6  -7    66341.18    68008.73   1713.77 o 
  17   6  -7    56580.99    57769.04   1927.62 o 
  18   6  -7     2054.35     1867.76    326.86 o 
  19   6  -7    48185.39    49313.89   2121.69 o 
  20   6  -7    23402.18    22550.08   1351.19 o 
  21   6  -7     9861.63    10299.57    706.19 o 
  22   6  -7    19958.82    19549.50   1135.05 o 
  23   6  -7    10504.37     9441.27    819.62 o 
  24   6  -7    23224.79    22734.48   1271.62 o 
  25   6  -7    16221.70    15802.16   1165.17 o 
  26   6  -7     1472.80     1363.29    275.82 o 
  27   6  -7     2066.54     2562.84    438.99 o 
  28   6  -7     8332.95     8160.86    924.70 o 
  29   6  -7    12297.20    12531.87    916.22 o 
  30   6  -7     3782.57     3206.67    483.71 o 
  31   6  -7     6281.26     6643.44   1377.34 o 
  32   6  -7    18462.27    20243.87   1298.02 o 
  33   6  -7     2452.04     2477.67    465.35 o 
  34   6  -7     4693.88     4851.64    534.27 o 
  35   6  -7     5723.39     5507.64    573.60 o 
  36   6  -7     1927.79     1480.37    291.52 o 
  37   6  -7     2297.13     1640.13    305.51 o 
  38   6  -7      975.31      695.93    576.03 o 
  39   6  -7     5943.88     6862.95    818.12 o 
   0   7  -7    35175.51    35320.73   2649.98 o 
   1   7  -7    63518.91    62677.02   1744.26 o 
   2   7  -7    14873.83    16340.85   1096.71 o 
   3   7  -7    79303.05    79985.54   2220.01 o 
   4   7  -7    22441.36    21941.79   1382.54 o 
   5   7  -7    24866.39    23535.02   1376.92 o 
   6   7  -7     7911.83     7688.67    718.05 o 
   7   7  -7     6673.37     7168.17    673.02 o 
   8   7  -7    36383.99    36979.79   1561.09 o 
   9   7  -7    54246.70    54269.96   1785.86 o 
  10   7  -7    31139.47    29927.00   1362.48 o 
  11   7  -7    16818.13    16054.64   1218.03 o 
  12   7  -7     8804.31     9042.69    956.58 o 
  13   7  -7    51059.66    53640.87   2285.01 o 
  14   7  -7    42547.42    41828.04   1912.88 o 
  15   7  -7    10554.75    11575.89    935.68 o 
  16   7  -7     3618.23     3682.97    561.58 o 
  17   7  -7    68858.98    68357.99   2212.01 o 
  18   7  -7     7089.92     7233.98    791.27 o 
  19   7  -7    10669.99    10703.32    950.59 o 
  20   7  -7    21444.38    21232.79   1269.69 o 
  21   7  -7    24417.97    24897.14   1478.82 o 
  22   7  -7    13511.25    13078.36   1059.35 o 
  23   7  -7     1696.28     1389.70    286.52 o 
  24   7  -7     1871.77     1791.98    336.91 o 
  25   7  -7     1737.81     1698.47    444.58 o 
  26   7  -7    23054.00    22498.61   1611.36 o 
  27   7  -7    14913.00    14939.70   1078.88 o 
  28   7  -7     1822.57     1975.33    417.44 o 
  29   7  -7     5321.04     5022.83    497.01 o 
  30   7  -7     3851.27     3887.69    552.38 o 
  31   7  -7       60.09      317.31    205.04 o 
  32   7  -7     2235.16     1957.20    318.06 o 
  33   7  -7      233.74      371.16    142.21 o 
  34   7  -7     6156.21     6104.95    761.74 o 
  35   7  -7     5262.99     4930.59    782.42 o 
  36   7  -7      494.44      717.93    313.01 o 
  37   7  -7     4571.30     5035.98   1003.44 o 
  38   7  -7      218.96      993.01    302.51 o 
  39   7  -7     1450.69     1453.49    377.70 o 
   1   8  -7   107656.24   108588.95   2127.61 o 
   2   8  -7    13590.92    13576.56   1233.55 o 
   3   8  -7    25044.43    25724.26   1177.87 o 
   4   8  -7    11029.91    10567.85   1059.30 o 
   5   8  -7    14011.33    13803.95   1318.61 o 
   6   8  -7    35253.73    35017.18   1484.81 o 
   7   8  -7    38853.02    39288.66   1654.43 o 
   8   8  -7    32865.17    32077.15   1463.79 o 
   9   8  -7    48325.75    50200.46   2829.62 o 
  10   8  -7    42032.27    42657.93   2013.23 o 
  11   8  -7   137812.23   145445.94   4022.12 o 
  12   8  -7     1830.00     2229.63    412.70 o 
  13   8  -7    16943.88    17541.82   1327.75 o 
  14   8  -7    21787.30    21876.66   1230.03 o 
  15   8  -7     3240.83     3640.45    539.04 o 
  16   8  -7     4199.59     4124.01    539.51 o 
  17   8  -7    32099.49    32170.55   1595.70 o 
  18   8  -7     4829.99     5239.68    583.05 o 
  19   8  -7    20505.11    20756.33   1117.60 o 
  20   8  -7     2359.53     1881.58    324.66 o 
  21   8  -7    13085.06    10973.32   1165.23 o 
  22   8  -7     3945.05     3614.02    579.69 o 
  23   8  -7    23393.14    23738.24   1653.23 o 
  24   8  -7     7798.44     7889.03    755.17 o 
  25   8  -7     3732.48     3635.41    565.96 o 
  26   8  -7     3740.01     4103.56    470.52 o 
  27   8  -7     1162.50      643.39    183.08 o 
  28   8  -7     3177.91     3021.41    480.67 o 
  29   8  -7    16137.85    14739.51   1137.20 o 
  30   8  -7     3281.31     2368.69    427.32 o 
  31   8  -7     2215.45     1944.46    501.34 o 
  32   8  -7      919.72      638.02    262.76 o 
  33   8  -7     1403.51     1104.12    447.53 o 
  34   8  -7      532.53      940.83    265.68 o 
  35   8  -7     1066.68      538.21    243.86 o 
  36   8  -7     1019.57     1029.51    324.82 o 
  37   8  -7     3576.33     3365.76    682.32 o 
  38   8  -7      214.56     1440.75    434.27 o 
   0   9  -7   177957.98   192070.73   6706.80 o 
   1   9  -7    62664.34    61996.00   3223.02 o 
   2   9  -7    81812.23    84654.56   4204.61 o 
   3   9  -7   130709.84   135385.14   3000.25 o 
   4   9  -7    42953.44    43784.38   1843.42 o 
   5   9  -7    19121.17    20288.27   1210.38 o 
   6   9  -7    69201.40    68414.88   2242.68 o 
   7   9  -7    13383.36    13532.56   1033.53 o 
   8   9  -7    32930.55    32847.38   1518.59 o 
   9   9  -7     3417.33     3464.83    549.01 o 
  10   9  -7     1711.40     1618.82    363.88 o 
  11   9  -7    15628.84    15746.77   1155.92 o 
  12   9  -7    26353.27    27467.08   1568.95 o 
  13   9  -7      347.19      676.82    173.86 o 
  14   9  -7    19414.18    18550.92   1410.57 o 
  15   9  -7    12154.57    13385.97   1073.28 o 
  16   9  -7    15624.84    15305.93   1044.40 o 
  17   9  -7     1776.45     1648.03    293.22 o 
  18   9  -7     8792.19     7413.22    664.18 o 
  19   9  -7     3542.41     3674.54    493.18 o 
  20   9  -7    17103.70    15877.11   1224.45 o 
  21   9  -7     8138.56     7359.96    713.20 o 
  22   9  -7     7007.37     7256.47    677.95 o 
  23   9  -7     5268.49     4850.57    589.23 o 
  24   9  -7     5808.35     6231.47    631.57 o 
  25   9  -7      694.17      570.03    149.87 o 
  26   9  -7     4593.69     4695.89    498.14 o 
  27   9  -7     4290.78     4548.69    660.58 o 
  28   9  -7     2896.89     2906.21    591.31 o 
  29   9  -7     2439.91     2137.30    539.00 o 
  30   9  -7     1385.21     1110.60    434.88 o 
  31   9  -7    10408.83    12172.57   1116.66 o 
  32   9  -7       10.72      112.13    218.15 o 
  33   9  -7     2068.80     1940.12    666.45 o 
  34   9  -7      736.92      883.99    258.87 o 
  35   9  -7     2997.24     3519.72    666.48 o 
  36   9  -7      376.32      407.61    512.00 o 
  37   9  -7     4871.61     5694.77    692.27 o 
   1  10  -7    64063.35    64066.64   1625.73 o 
   2  10  -7    29492.05    28654.24   1298.76 o 
   3  10  -7    27944.67    27418.15   1247.29 o 
   4  10  -7     2807.58     3489.65    528.45 o 
   5  10  -7    77464.27    79443.05   1997.74 o 
   6  10  -7    18189.76    17223.11   1208.63 o 
   7  10  -7    11061.43    10715.96    906.89 o 
   8  10  -7     9198.13     9146.11    892.13 o 
   9  10  -7    32605.56    33501.95   1653.21 o 
  10  10  -7     9759.18     9405.38    983.74 o 
  11  10  -7    11308.70    11473.63    962.41 o 
  12  10  -7    16005.54    16098.74   1119.23 o 
  13  10  -7    11748.63    10928.50    805.09 o 
  14  10  -7     4389.54     4025.37    621.21 o 
  15  10  -7    24936.48    24603.98   1466.58 o 
  16  10  -7     7720.74     7816.75    720.56 o 
  17  10  -7    17248.31    18213.52   1324.66 o 
  18  10  -7     3579.34     3474.43    498.00 o 
  19  10  -7     9728.38    10970.62    957.06 o 
  20  10  -7     1006.97      838.27    212.08 o 
  21  10  -7     5929.66     6308.82    674.93 o 
  22  10  -7    19278.68    18416.23   1893.58 o 
  23  10  -7     7387.33     7058.69   1336.57 o 
  24  10  -7     3663.17     3369.76    655.56 o 
  25  10  -7     6238.74     6093.22    804.48 o 
  26  10  -7     3181.82     3641.67    825.57 o 
  27  10  -7     2595.96     2938.39    589.07 o 
  28  10  -7      261.38      321.91    303.27 o 
  29  10  -7     8748.00     9426.04   1305.87 o 
  30  10  -7     1161.09     1347.20    296.60 o 
  31  10  -7     1445.80     1105.18    359.52 o 
  32  10  -7     1476.44     1138.25    266.74 o 
  33  10  -7     3387.58     4292.04    736.34 o 
  34  10  -7     1831.95     1336.77    316.98 o 
  35  10  -7     8604.32     9617.98    962.63 o 
  36  10  -7     2143.96     1411.92    353.38 o 
   0  11  -7   137234.06   143859.38   7243.26 o 
   1  11  -7    54860.74    58030.65   2102.75 o 
   2  11  -7     1086.30      945.29    216.60 o 
   3  11  -7     7713.57     8013.04    779.35 o 
   4  11  -7    16765.47    17017.83   1180.04 o 
   5  11  -7     1302.66     1076.91    228.64 o 
   6  11  -7    14099.60    13545.87   1076.09 o 
   7  11  -7     1724.09     2298.82    363.83 o 
   8  11  -7    17977.37    18229.25   1564.97 o 
   9  11  -7     5060.79     5983.16    584.44 o 
  10  11  -7     9745.63     9283.91    685.11 o 
  11  11  -7     1665.34     1444.74    274.34 o 
  12  11  -7     1169.04     1108.00    223.13 o 
  13  11  -7    25067.79    26417.28   1420.23 o 
  14  11  -7     6312.01     6812.71    634.46 o 
  15  11  -7    31918.53    31787.42   1357.86 o 
  16  11  -7     8529.06     8520.02    891.59 o 
  17  11  -7    31907.32    31879.43   1271.19 o 
  18  11  -7    14735.01    14586.28   1124.98 o 
  19  11  -7     3653.60     3896.00    672.04 o 
  20  11  -7    17923.63    17924.08   1552.17 o 
  21  11  -7     6469.72     6195.11    866.34 o 
  22  11  -7     3333.91     3338.16    617.56 o 
  23  11  -7     2135.39     2499.88    592.40 o 
  24  11  -7     6968.41     7183.92   1261.57 o 
  25  11  -7     7618.45     7171.09   1023.29 o 
  26  11  -7     2718.96     2432.51    747.28 o 
  27  11  -7     9833.89     9601.76   1099.28 o 
  28  11  -7     3455.83     3498.97   1085.31 o 
  29  11  -7     8849.50     7513.12   1107.64 o 
  30  11  -7      306.45      229.51    275.58 o 
  31  11  -7     2789.27     2522.86    517.77 o 
  32  11  -7     1205.11      994.46    365.51 o 
  33  11  -7       67.51      881.38    269.11 o 
  34  11  -7     5890.46     5871.38    821.21 o 
  35  11  -7      720.37      824.44    208.72 o 
   1  12  -7     1625.10     1681.51    265.05 o 
   2  12  -7    25870.74    23553.23   1243.51 o 
   3  12  -7    14579.14    14239.61    971.07 o 
   4  12  -7    38504.11    38468.25   1515.80 o 
   5  12  -7    11876.51    11313.57    821.37 o 
   6  12  -7     9606.58     9214.69    678.51 o 
   7  12  -7     5654.75     5758.78    576.54 o 
   8  12  -7     1603.37     1558.14    277.42 o 
   9  12  -7    19579.07    18856.45   1184.63 o 
  10  12  -7       59.93      173.80    134.03 o 
  11  12  -7    39425.61    41215.59   1534.09 o 
  12  12  -7    26200.75    28230.69   1138.96 o 
  13  12  -7      737.20      554.17    175.27 o 
  14  12  -7    15043.97    15252.15   1144.26 o 
  15  12  -7     4112.32     4340.68    662.00 o 
  16  12  -7     1751.92     1314.63    373.63 o 
  17  12  -7     1321.95      698.10    276.99 o 
  18  12  -7     9877.05     9635.67   1140.15 o 
  19  12  -7     1820.56     1953.80    656.67 o 
  20  12  -7     2048.87     1118.49    306.23 o 
  21  12  -7     1871.73     1822.22    527.49 o 
  22  12  -7    14265.29    15858.68   1397.02 o 
  23  12  -7    15932.77    17046.58   2149.63 o 
  24  12  -7     9234.34    10592.34   1178.27 o 
  25  12  -7     7390.53     6884.35   1369.77 o 
  26  12  -7     1136.74     1253.92    411.29 o 
  27  12  -7      991.13      168.61    304.66 o 
  28  12  -7      225.95      348.43    233.76 o 
  29  12  -7      291.29       66.54    369.18 o 
  30  12  -7     1330.04     1125.26    378.09 o 
  31  12  -7     1831.23     1666.04    401.13 o 
  32  12  -7     5640.87     5228.83    808.84 o 
  33  12  -7     2970.27     2634.04    684.85 o 
   0  13  -7     4266.21     4568.96    784.10 o 
   1  13  -7    35513.07    33867.70   1160.31 o 
   2  13  -7     9505.34     9204.38    788.54 o 
   3  13  -7    26793.82    25942.76   1442.11 o 
   4  13  -7     3507.28     3477.72    475.86 o 
   5  13  -7     6577.89     6873.87    632.65 o 
   6  13  -7      865.72      668.43    168.78 o 
   7  13  -7     5407.45     5371.40    579.87 o 
   8  13  -7     2638.83     2527.73    380.31 o 
   9  13  -7     3310.52     3169.51    408.90 o 
  10  13  -7    14041.09    14291.71   1096.23 o 
  11  13  -7    14133.11    14667.96   1275.24 o 
  12  13  -7     2382.49     2774.71    486.46 o 
  13  13  -7    10280.91    10038.07   1151.35 o 
  14  13  -7     8902.83     9007.58   1034.00 o 
  15  13  -7     8291.78     8508.29    983.87 o 
  16  13  -7     8878.53     8149.85    997.10 o 
  17  13  -7     2562.25     2418.78    565.61 o 
  18  13  -7     5405.92     5606.08    751.49 o 
  19  13  -7      838.02      863.11    323.71 o 
  20  13  -7     1326.13     1055.50    300.09 o 
  21  13  -7     5253.80     6704.10    884.98 o 
  22  13  -7     8996.81     9234.08   1112.16 o 
  23  13  -7    13750.31    13825.15   1155.96 o 
  24  13  -7     5992.04     5519.79    762.47 o 
  25  13  -7     2239.52     1646.54    390.05 o 
  26  13  -7     6054.82     5488.82    711.21 o 
  27  13  -7     4462.42     3543.03    510.41 o 
  28  13  -7      513.99     1026.93    471.85 o 
  29  13  -7     1515.22     1344.38    412.60 o 
  30  13  -7     1898.55     1322.84    337.66 o 
  31  13  -7     3896.18     4300.21    779.85 o 
  32  13  -7       46.01      304.33    285.90 o 
   1  14  -7    25033.62    26699.14   1267.41 o 
   2  14  -7    14714.96    14427.37    867.57 o 
   3  14  -7     2871.87     3069.05    361.38 o 
   4  14  -7    18953.25    19329.96   1227.04 o 
   5  14  -7    24419.00    25524.17   1416.84 o 
   6  14  -7     3385.91     3529.34    438.63 o 
   7  14  -7     6598.44     7021.96    774.28 o 
   8  14  -7    14340.90    14722.26   1332.51 o 
   9  14  -7    31129.89    30534.24   1949.33 o 
  10  14  -7    15544.06    16068.88   1466.51 o 
  11  14  -7    11872.37    13700.28   1262.29 o 
  12  14  -7     9584.64    10070.58   1321.47 o 
  13  14  -7    12984.68    13662.10   1227.06 o 
  14  14  -7     7321.01     7993.06    931.59 o 
  15  14  -7     9185.01     8743.28   1046.28 o 
  16  14  -7    11428.37    11047.23   1184.85 o 
  17  14  -7     7296.54     8307.96   1249.87 o 
  18  14  -7     3880.40     2922.89    651.28 o 
  19  14  -7      314.47      819.24    270.58 o 
  20  14  -7      333.19      387.84    257.88 o 
  21  14  -7     5298.03     5425.12    766.57 o 
  22  14  -7     3594.84     3332.32    731.03 o 
  23  14  -7     2312.52     1469.10    391.49 o 
  24  14  -7     4593.11     4502.98    710.70 o 
  25  14  -7     8649.67     9183.67    884.44 o 
  26  14  -7     2349.18     1739.88    454.53 o 
  27  14  -7        5.23       89.35    554.04 o 
  28  14  -7      117.61      556.13    268.09 o 
  29  14  -7      323.37      358.86    347.05 o 
  30  14  -7     2275.97     1910.09    518.30 o 
   0  15  -7    24360.84    24947.14   2014.14 o 
   1  15  -7    36643.07    38241.27   1694.67 o 
   2  15  -7    14007.59    14628.13    915.05 o 
   3  15  -7    14870.16    15394.53   1231.89 o 
   4  15  -7     5792.43     7008.46    848.44 o 
   5  15  -7     3087.40     3367.08    602.77 o 
   6  15  -7    11354.94    12152.92   1142.44 o 
   7  15  -7      267.57      771.05    235.96 o 
   8  15  -7     9875.77    10217.18   1076.10 o 
   9  15  -7     2566.26     2522.49    577.30 o 
  10  15  -7      133.81      238.92    284.78 o 
  11  15  -7    14154.76    13276.38   1228.57 o 
  12  15  -7     4203.37     4394.99    635.13 o 
  13  15  -7     6772.86     6267.15    826.82 o 
  14  15  -7      380.19      579.45    223.43 o 
  15  15  -7     2909.24     2363.95    517.13 o 
  16  15  -7      519.54      217.10    358.55 o 
  17  15  -7     1949.88     1769.62    472.09 o 
  18  15  -7     3286.02     3680.66    598.72 o 
  19  15  -7     5097.51     4673.81    859.37 o 
  20  15  -7     5915.60     5143.58    834.28 o 
  21  15  -7      815.79      474.64    259.75 o 
  22  15  -7     3764.64     3278.06    564.11 o 
  23  15  -7      503.29      730.28    312.33 o 
  24  15  -7     1129.88      755.03    224.83 o 
  25  15  -7      259.59      229.29    222.96 o 
  26  15  -7      825.80      729.24    340.54 o 
  27  15  -7       12.05      -97.40    332.85 o 
  28  15  -7     6321.97     7459.08    783.97 o 
   1  16  -7     2853.68     3806.04    948.72 o 
   2  16  -7    13492.87    13025.63   1328.83 o 
   3  16  -7     7415.70     7451.75    819.53 o 
   4  16  -7       93.08      210.85    357.96 o 
   5  16  -7     4169.13     3876.79    623.85 o 
   6  16  -7     8431.34     9071.69    891.22 o 
   7  16  -7    14224.82    14809.80   1424.27 o 
   8  16  -7     8304.31     9280.82    993.84 o 
   9  16  -7    18371.67    20320.99   1838.94 o 
  10  16  -7    15156.67    14826.98   1335.55 o 
  11  16  -7     6414.41     7376.46    975.21 o 
  12  16  -7    18918.54    19314.09   1470.27 o 
  13  16  -7     1144.94     1310.77    475.35 o 
  14  16  -7    15974.18    15979.60   1226.82 o 
  15  16  -7      809.04      586.06    273.24 o 
  16  16  -7     1591.20     1201.62    320.31 o 
  17  16  -7     1212.22     1395.50    308.20 o 
  18  16  -7     3368.47     3358.26    640.31 o 
  19  16  -7      852.20      683.21    231.71 o 
  20  16  -7     1118.62     1242.32    407.15 o 
  21  16  -7      863.11      372.02    272.01 o 
  22  16  -7     3587.39     3871.24    706.01 o 
  23  16  -7     1729.80     1602.05    378.50 o 
  24  16  -7     3119.33     1729.37    472.91 o 
  25  16  -7     1424.76      711.13    273.65 o 
  26  16  -7       97.35      415.53    269.54 o 
   0  17  -7    19725.69    23013.81   2939.87 o 
   1  17  -7      396.27      307.21    238.81 o 
   2  17  -7     9157.42     9709.20   1343.14 o 
   3  17  -7     1040.36     1329.01    526.97 o 
   4  17  -7     5914.23     6065.64   1019.50 o 
   5  17  -7      866.19      457.85    233.34 o 
   6  17  -7     5408.70     5347.30    797.58 o 
   7  17  -7     5529.15     6023.77    650.64 o 
   8  17  -7     8931.69     9669.33    841.27 o 
   9  17  -7      189.24      427.37    192.81 o 
  10  17  -7     2498.65     2495.75    525.73 o 
  11  17  -7     5364.50     5772.22    734.74 o 
  12  17  -7     4820.34     5694.63    906.17 o 
  13  17  -7     4089.69     3408.22    657.28 o 
  14  17  -7     5375.61     6033.05    737.12 o 
  15  17  -7     2005.56     1721.34    509.91 o 
  16  17  -7     1764.75     1803.73    395.02 o 
  17  17  -7     1450.47      925.67    323.05 o 
  18  17  -7      111.38      192.61    407.32 o 
  19  17  -7      938.34      766.43    228.15 o 
  20  17  -7     4167.36     3385.08    626.92 o 
  21  17  -7      951.17     1131.73    287.32 o 
  22  17  -7      198.04      542.90    425.64 o 
  23  17  -7     4969.68     3603.20    736.88 o 
   1  18  -7     2384.87     2153.90    689.16 o 
   2  18  -7     5619.91     6240.43    905.00 o 
   3  18  -7      337.45      108.71    309.30 o 
   4  18  -7     3059.55     2511.45    749.54 o 
   5  18  -7     2690.59     3005.53    799.14 o 
   6  18  -7     4294.32     3544.30    962.07 o 
   7  18  -7     1033.49     1652.75    636.46 o 
   8  18  -7     2708.38     2348.85    972.44 o 
   9  18  -7    12825.73    15083.39   1770.64 o 
  10  18  -7     7862.95    10426.38   1824.27 o 
  11  18  -7      351.78      381.47    428.55 o 
  12  18  -7     1316.64     1048.96    277.83 o 
  13  18  -7      722.40      608.99    255.03 o 
  14  18  -7     3107.96     2602.60    592.45 o 
  15  18  -7       46.22      447.73    231.69 o 
  16  18  -7     7397.84     7408.89    772.76 o 
  17  18  -7     1520.60     1213.05    291.71 o 
  18  18  -7     6993.28     7413.09    971.00 o 
  19  18  -7      450.99      590.38    220.60 o 
  20  18  -7     1015.36      675.41    193.02 o 
   0  19  -7       25.82      715.67    471.85 o 
   1  19  -7     3456.37     3469.87    678.95 o 
   2  19  -7     2211.20     2406.91    748.53 o 
   3  19  -7     6854.40     7997.37   1134.25 o 
   4  19  -7      943.71      693.00    322.38 o 
   5  19  -7     4868.10     6678.85    988.54 o 
   6  19  -7     3854.84     4431.80    898.11 o 
   7  19  -7     3368.95     2752.19   1070.00 o 
   8  19  -7     1696.68     1033.17    519.21 o 
   9  19  -7     2923.63     2029.29    852.95 o 
  10  19  -7     2795.72     2133.14    817.05 o 
  11  19  -7     1361.98     1219.61    474.72 o 
  12  19  -7     1027.12      999.84    429.75 o 
  13  19  -7      180.88      322.75    371.87 o 
  14  19  -7      827.59     1273.48    564.82 o 
  15  19  -7      523.45      663.54    450.80 o 
  16  19  -7     7140.19     7836.72   1043.14 o 
   1  20  -7      665.74      959.03    281.73 o 
   2  20  -7     1254.65     1400.63    452.66 o 
   3  20  -7     1723.38     1224.75    397.38 o 
   4  20  -7     7127.43     8933.62   1035.19 o 
   5  20  -7     3212.48     3962.52   1184.02 o 
   6  20  -7       30.08      244.99    189.84 o 
   7  20  -7     5242.70     6003.13    850.17 o 
   8  20  -7     1716.33     1194.54    526.23 o 
   9  20  -7      964.32     1213.84    594.64 o 
  10  20  -7     2056.48     1220.85    361.34 o 
  11  20  -7     1980.18     3264.59    867.30 o 
   2   0  -6    33743.59    40194.18   2302.60 o 
   4   0  -6    44329.56    43577.95   2436.96 o 
   6   0  -6    45177.67    44734.63   1996.81 o 
   8   0  -6   304877.13   336757.63   5964.81 o 
  10   0  -6   130988.84   139926.25   3501.41 o 
  12   0  -6    21736.29    19740.78   1911.26 o 
  14   0  -6    15885.75    15480.48   1510.49 o 
  16   0  -6     4654.91     4311.21    546.19 o 
  18   0  -6     8861.51     9236.87    885.34 o 
  20   0  -6   441999.44   455474.34  21931.22 o 
  22   0  -6    71846.91    73623.02   2415.97 o 
  24   0  -6     6671.57     6437.87    957.08 o 
  26   0  -6     1611.61     1501.81    361.57 o 
  28   0  -6    33902.46    31591.04   1561.24 o 
  30   0  -6    42425.14    42530.61   2176.87 o 
  32   0  -6     8731.29     7762.50    902.32 o 
  34   0  -6    11375.77    13126.16   1298.61 o 
  36   0  -6     3451.31     3506.51    640.53 o 
  38   0  -6     9779.34    10854.11    985.30 o 
  40   0  -6    10293.67    10341.22   1003.87 o 
  42   0  -6      217.01       17.98    236.44 o 
   1   1  -6    42643.55    38475.29   1560.12 o 
   2   1  -6    50909.41    54887.25   2114.82 o 
   3   1  -6    55646.91    59978.64   2306.97 o 
   4   1  -6    32730.02    34766.73   1417.89 o 
   5   1  -6    63600.34    70180.80   1626.33 o 
   6   1  -6   200517.11   204642.00   2589.41 o 
   7   1  -6    26486.15    24672.60    834.03 o 
   8   1  -6    31334.84    31354.29   1050.05 o 
   9   1  -6    35073.10    38796.88   1288.78 o 
  10   1  -6    36670.44    38555.85   1283.18 o 
  11   1  -6     2812.28     3074.60    305.99 o 
  12   1  -6    63374.74    64147.05   1491.25 o 
  13   1  -6     3031.92     3331.12    318.83 o 
  14   1  -6     1572.43     1342.01    285.36 o 
  15   1  -6     1143.76      938.77    219.41 o 
  16   1  -6    13882.85    13456.30    801.96 o 
  17   1  -6    45265.57    44987.81   1475.75 o 
  18   1  -6    78042.10    78866.70   2197.67 o 
  19   1  -6    64320.86    64815.92   2129.45 o 
  20   1  -6    15985.93    15818.28   1113.19 o 
  21   1  -6     6440.06     5820.12    959.27 o 
  22   1  -6    41628.14    39346.25   1647.55 o 
  23   1  -6    23497.89    23154.97   1144.46 o 
  24   1  -6      158.03      221.55    193.03 o 
  25   1  -6     5558.08     5125.16    598.10 o 
  26   1  -6    19459.14    19971.86   1122.51 o 
  27   1  -6    23827.46    24802.29   1210.59 o 
  28   1  -6     7148.22     6822.22    650.46 o 
  29   1  -6     4885.89     4910.05    540.94 o 
  30   1  -6    15118.46    14689.50    911.54 o 
  31   1  -6     4579.41     4037.09    563.71 o 
  32   1  -6    19249.08    19473.52   1077.47 o 
  33   1  -6     8057.03     8302.50    737.47 o 
  34   1  -6    12060.96    11574.67    843.57 o 
  35   1  -6     6952.31     7663.58    687.94 o 
  36   1  -6     2355.48     2412.30    377.18 o 
  37   1  -6     2323.75     1921.95    343.30 o 
  38   1  -6     8163.73     8619.52    644.18 o 
  39   1  -6     3785.51     3720.46    421.80 o 
  40   1  -6      920.42      470.63    153.77 o 
  41   1  -6     1960.83     1879.66    302.15 o 
  42   1  -6     1673.18     1700.44    266.93 o 
   0   2  -6    75022.30    81836.13   3000.28 o 
   1   2  -6    61016.19    63310.40   2435.13 o 
   2   2  -6    27648.44    27874.48   1147.46 o 
   3   2  -6   125373.37   130311.94   2820.54 o 
   4   2  -6    37868.41    42942.94   1512.37 o 
   5   2  -6   260589.16   276635.31   3475.12 o 
   6   2  -6   165704.94   172069.81   2281.35 o 
   7   2  -6    59688.73    58020.32   1824.49 o 
   8   2  -6   222425.36   238792.94   3010.90 o 
   9   2  -6    40250.56    41957.10   1396.68 o 
  10   2  -6    26582.14    24767.99    843.71 o 
  11   2  -6    19996.71    20614.91   1123.23 o 
  12   2  -6    48109.48    44589.71   1436.88 o 
  13   2  -6    13155.78    13781.13    952.34 o 
  14   2  -6     3796.02     3940.31    372.08 o 
  15   2  -6     5435.22     5241.28    482.47 o 
  16   2  -6    18139.23    17193.29   1004.89 o 
  17   2  -6    97163.81    98242.41   2306.06 o 
  18   2  -6    40066.86    40127.43   1331.03 o 
  19   2  -6    14328.12    14595.33   1014.44 o 
  20   2  -6    65412.86    62909.21   1891.33 o 
  21   2  -6    46942.74    45648.60   1931.22 o 
  22   2  -6    24138.39    23633.25   1005.63 o 
  23   2  -6    12858.45    12749.79    904.62 o 
  24   2  -6     3719.07     3678.83    516.13 o 
  25   2  -6    40958.01    40547.09   1826.83 o 
  26   2  -6    18491.87    19415.42   1086.65 o 
  27   2  -6     6428.41     6346.86    543.74 o 
  28   2  -6     9765.57    10009.44    881.98 o 
  29   2  -6      934.41      986.92    277.31 o 
  30   2  -6      413.64      422.27    138.04 o 
  31   2  -6    45854.44    50651.13   2463.08 o 
  32   2  -6     7955.19     7885.02    752.81 o 
  33   2  -6     2181.32     1697.75    284.51 o 
  34   2  -6     2035.29     1742.12    273.11 o 
  35   2  -6     1069.20      655.36    209.94 o 
  36   2  -6     4778.24     4984.77    470.50 o 
  37   2  -6     8883.70     9769.26    700.12 o 
  38   2  -6      404.98      757.84    315.09 o 
  39   2  -6     4640.80     5111.07    536.73 o 
  40   2  -6     3626.91     4476.38    478.31 o 
  41   2  -6      129.37      213.06    129.42 o 
  42   2  -6       40.25      349.80    160.02 o 
   1   3  -6   106554.10   102543.63   2576.13 o 
   2   3  -6    79285.57    83694.59   2170.44 o 
   3   3  -6    34077.11    36472.91   1486.51 o 
   4   3  -6    37301.63    37358.77   1240.34 o 
   5   3  -6   182368.75   179124.77   2271.27 o 
   6   3  -6   126578.14   129705.41   2290.47 o 
   7   3  -6    88836.23    85483.64   1810.36 o 
   8   3  -6   118228.73   121776.52   2159.98 o 
   9   3  -6    39580.38    41672.78   1345.37 o 
  10   3  -6    89307.66    89909.45   2063.04 o 
  11   3  -6    15206.31    12864.56    961.19 o 
  12   3  -6    23431.80    22613.79    929.53 o 
  13   3  -6     2065.80     1871.61    318.34 o 
  14   3  -6     6717.58     6829.45    509.01 o 
  15   3  -6    53123.68    53554.04   1740.49 o 
  16   3  -6   158610.25   166558.08   2967.52 o 
  17   3  -6    18163.63    18377.60   1066.20 o 
  18   3  -6   106985.96   106940.43   2181.08 o 
  19   3  -6     6097.52     5771.98    769.44 o 
  20   3  -6    58370.68    58428.03   1761.48 o 
  21   3  -6     2775.10     2860.70    412.35 o 
  22   3  -6      883.23      911.29    215.14 o 
  23   3  -6    26490.39    26957.07   1422.01 o 
  24   3  -6    19933.78    19162.38   1323.11 o 
  25   3  -6     6762.09     6661.69    580.24 o 
  26   3  -6     1579.71     1484.75    243.45 o 
  27   3  -6    24386.04    24899.97   1272.82 o 
  28   3  -6     2947.84     2375.08    368.40 o 
  29   3  -6    17733.91    17618.16   1053.76 o 
  30   3  -6      325.47      256.81    150.70 o 
  31   3  -6     1754.13     1824.11    323.36 o 
  32   3  -6     5927.28     6096.53    542.81 o 
  33   3  -6     2405.73     1589.12    303.25 o 
  34   3  -6      792.47      727.91    187.64 o 
  35   3  -6     5975.26     5828.05    569.85 o 
  36   3  -6     6429.74     6576.04    638.56 o 
  37   3  -6     2043.43     1422.94    257.94 o 
  38   3  -6     6889.02     7290.68    641.28 o 
  39   3  -6     1027.31      715.18    173.05 o 
  40   3  -6     1475.09     1229.89    223.25 o 
  41   3  -6      780.57      523.69    147.53 o 
  42   3  -6       39.36      321.57    187.78 o 
   0   4  -6   137052.64   139258.27   4254.59 o 
   1   4  -6    29635.13    30173.34   1237.41 o 
   2   4  -6    59414.23    61111.70   2354.41 o 
   3   4  -6   230683.11   236437.81   3657.88 o 
   4   4  -6   298191.31   311662.13   3911.32 o 
   5   4  -6    67325.03    69602.93   1621.74 o 
   6   4  -6   278309.16   306980.28   3848.70 o 
   7   4  -6   144345.73   148894.75   2874.91 o 
   8   4  -6    67076.24    68627.99   1733.26 o 
   9   4  -6    68158.87    67229.70   1701.73 o 
  10   4  -6     2739.14     2656.27    252.29 o 
  11   4  -6    21121.45    21099.27    977.70 o 
  12   4  -6    46540.54    44188.28   1427.20 o 
  13   4  -6   104758.54   107479.40   1944.91 o 
  14   4  -6   105092.40   108237.45   1951.25 o 
  15   4  -6    31887.97    30622.32   1455.79 o 
  16   4  -6    26264.50    24622.55   1320.58 o 
  17   4  -6    19537.47    19382.21   1121.23 o 
  18   4  -6     7825.57     7634.36    743.44 o 
  19   4  -6     2695.51     2659.79    382.49 o 
  20   4  -6     2997.98     2990.54    442.89 o 
  21   4  -6    11914.65    12080.07    856.87 o 
  22   4  -6     8498.39     8830.04    840.72 o 
  23   4  -6    16767.93    16393.72   1049.89 o 
  24   4  -6    26405.04    28078.12   1563.88 o 
  25   4  -6    28737.91    28601.51   1911.24 o 
  26   4  -6     5404.96     5592.72    630.49 o 
  27   4  -6    53834.32    55696.61   1877.70 o 
  28   4  -6    11372.42    11176.25    981.58 o 
  29   4  -6    39633.64    42193.90   1516.46 o 
  30   4  -6      167.65        9.77    273.94 o 
  31   4  -6     2789.01     2918.22    432.64 o 
  32   4  -6     1242.99     1054.67    182.80 o 
  33   4  -6     5850.24     6095.06    568.85 o 
  34   4  -6     2035.60     1869.08    308.55 o 
  35   4  -6     3356.94     2879.24    410.24 o 
  36   4  -6     1301.56     1356.07    224.84 o 
  37   4  -6     1433.11      969.96    219.20 o 
  38   4  -6      155.00       48.12    182.95 o 
  39   4  -6      596.85      575.44    166.24 o 
  40   4  -6      977.15     1041.05    184.93 o 
  41   4  -6      893.66      343.23    255.63 o 
   1   5  -6     6065.01     5139.82    513.26 o 
   2   5  -6     8069.42     6631.98    578.84 o 
   3   5  -6    17074.90    17190.96    591.17 o 
   4   5  -6   272563.06   287602.69   3948.41 o 
   5   5  -6    21501.95    23725.54    986.35 o 
   6   5  -6    12748.60    11826.67    968.62 o 
   7   5  -6    71744.08    70588.64   1618.28 o 
   8   5  -6     5633.51     4808.43    413.35 o 
   9   5  -6    12389.31    13410.68    812.83 o 
  10   5  -6     5293.41     5087.13    458.07 o 
  11   5  -6    11826.33     9801.04    810.71 o 
  12   5  -6   105071.88   103041.05   1930.62 o 
  13   5  -6    19418.51    20315.66   1286.41 o 
  14   5  -6    31616.28    31289.59   1354.92 o 
  15   5  -6    14999.31    14563.52    999.70 o 
  16   5  -6    40420.81    39227.02   1339.98 o 
  17   5  -6    17402.45    16779.19   1168.46 o 
  18   5  -6    18431.71    17318.43   1100.13 o 
  19   5  -6    18643.65    18907.85   1291.42 o 
  20   5  -6     7025.85     6669.97    646.25 o 
  21   5  -6    15471.69    15119.97   1052.02 o 
  22   5  -6     1036.37     1275.20    246.21 o 
  23   5  -6    21106.87    21496.90   1290.75 o 
  24   5  -6     1700.76     1740.19    311.20 o 
  25   5  -6    26945.66    26607.05   1409.93 o 
  26   5  -6    17050.59    17924.34   1185.37 o 
  27   5  -6     8168.50     7450.29    762.75 o 
  28   5  -6    28508.39    28643.27   1193.50 o 
  29   5  -6     1431.59     1807.44    361.14 o 
  30   5  -6    15885.36    16665.50   1052.04 o 
  31   5  -6     6810.08     5953.10    567.66 o 
  32   5  -6    21190.40    21730.63   1089.73 o 
  33   5  -6     4905.46     5379.05    528.62 o 
  34   5  -6     1843.56     1356.71    265.76 o 
  35   5  -6    23289.00    24635.83   1389.83 o 
  36   5  -6     2030.56     1979.16    384.47 o 
  37   5  -6     6404.53     5810.38    690.23 o 
  38   5  -6      468.24      442.40    160.51 o 
  39   5  -6     2532.03     1426.68    278.04 o 
  40   5  -6     5119.47     5715.83    609.99 o 
  41   5  -6     1547.22     1363.11    417.48 o 
   0   6  -6    29375.00    30579.25   3041.61 o 
   1   6  -6    16823.73    14966.27   1253.82 o 
   2   6  -6    18391.07    17793.57   2095.89 o 
   3   6  -6    40196.05    39922.34   1280.85 o 
   4   6  -6    44162.29    45971.31   1812.05 o 
   5   6  -6     1610.73     1820.37    300.90 o 
   6   6  -6    60131.03    61429.50   1564.15 o 
   7   6  -6    19403.72    21283.74   1014.67 o 
   8   6  -6      719.07      465.74    135.68 o 
   9   6  -6    10172.03     9340.15    843.07 o 
  10   6  -6     6625.04     6574.47    656.49 o 
  11   6  -6    94969.80    93609.63   2180.35 o 
  12   6  -6    29974.28    29416.14   1271.59 o 
  13   6  -6    98212.93   101169.80   2235.47 o 
  14   6  -6   132786.45   139083.78   2729.37 o 
  15   6  -6    50622.73    50951.13   1632.46 o 
  16   6  -6     2456.49     2136.55    342.82 o 
  17   6  -6    21608.22    21843.74   1022.46 o 
  18   6  -6    34997.13    35142.09   1461.58 o 
  19   6  -6     3267.34     2833.36    426.75 o 
  20   6  -6     6154.40     6035.61    733.12 o 
  21   6  -6    47449.58    48499.18   1797.83 o 
  22   6  -6    21583.37    21460.81   2493.63 o 
  23   6  -6     6230.50     6636.84    613.03 o 
  24   6  -6    20509.86    19473.53   1283.11 o 
  25   6  -6      374.67      377.43    119.23 o 
  26   6  -6    21076.13    20651.55   1066.82 o 
  27   6  -6     5923.96     5959.98    654.18 o 
  28   6  -6    12364.25    11682.30    861.33 o 
  29   6  -6     4172.80     4003.75    517.78 o 
  30   6  -6    11798.71    12400.32    877.74 o 
  31   6  -6      694.59      606.26    193.59 o 
  32   6  -6     6382.70     6035.68    669.31 o 
  33   6  -6     5826.45     6166.72    633.32 o 
  34   6  -6     4198.29     3737.19    498.75 o 
  35   6  -6     3947.60     4368.64    497.21 o 
  36   6  -6      167.57      534.91    186.81 o 
  37   6  -6     1849.80     2207.63    314.70 o 
  38   6  -6      113.77      280.32    145.83 o 
  39   6  -6     1617.78     1268.78    353.79 o 
  40   6  -6     1626.93     1976.04    497.34 o 
   1   7  -6    44608.68    43216.86   1517.35 o 
   2   7  -6    15962.00    15838.76   1331.56 o 
   3   7  -6    16717.20    16509.71   1240.00 o 
   4   7  -6      530.08      328.35    118.15 o 
   5   7  -6     6871.98     6790.62    442.79 o 
   6   7  -6    18252.72    18248.44   1368.71 o 
   7   7  -6     6237.01     5394.07    510.62 o 
   8   7  -6    19121.98    18568.39   1169.31 o 
   9   7  -6    11043.63    10472.79    732.99 o 
  10   7  -6    67061.95    67944.13   1893.44 o 
  11   7  -6   107146.95   111772.30   2207.62 o 
  12   7  -6    17802.87    17538.32   1129.43 o 
  13   7  -6    16179.33    15386.79   1022.86 o 
  14   7  -6     6809.00     6639.86    807.80 o 
  15   7  -6    18195.39    17322.04   1181.62 o 
  16   7  -6    77076.97    75937.73   2259.15 o 
  17   7  -6    13375.60    13157.23    917.19 o 
  18   7  -6     1132.16      630.90    196.91 o 
  19   7  -6    36457.80    36067.46   1497.75 o 
  20   7  -6    14645.62    13379.08   1090.93 o 
  21   7  -6     3160.21     3335.60    466.83 o 
  22   7  -6    20042.23    19528.74    992.71 o 
  23   7  -6      871.81      588.59    153.54 o 
  24   7  -6     6007.21     5118.52    582.94 o 
  25   7  -6    16253.50    14924.88   1068.06 o 
  26   7  -6     7418.67     8153.65    714.80 o 
  27   7  -6    20062.20    18469.79   1200.66 o 
  28   7  -6     5216.07     5393.47    698.66 o 
  29   7  -6    39556.30    40522.13   2078.78 o 
  30   7  -6     1736.71     1684.70    375.83 o 
  31   7  -6    10938.39    10804.97    889.43 o 
  32   7  -6    10094.30     9336.56    887.66 o 
  33   7  -6      493.40      233.86    120.29 o 
  34   7  -6      896.42      427.47    198.96 o 
  35   7  -6     1821.46     1485.28    343.80 o 
  36   7  -6     1058.97     1139.08    327.09 o 
  37   7  -6     8302.95     8537.31    887.18 o 
  38   7  -6      150.74      442.04    252.90 o 
  39   7  -6     7219.93     7967.36    849.52 o 
  40   7  -6      228.73      349.99    287.98 o 
   0   8  -6    55262.23    57722.10   3237.68 o 
   1   8  -6   107921.85   111263.52   2435.90 o 
   2   8  -6     2002.17     2340.64    188.00 o 
   3   8  -6    81567.65    82131.63   2268.87 o 
   4   8  -6     6840.09     6708.47    626.70 o 
   5   8  -6    30286.96    29176.23   1386.88 o 
   6   8  -6    18313.18    17553.67   1110.47 o 
   7   8  -6    24805.08    25068.29   1247.14 o 
   8   8  -6    16262.29    16645.03   1056.72 o 
   9   8  -6    38992.66    39655.26   1444.29 o 
  10   8  -6   112606.51   116643.80   2568.20 o 
  11   8  -6    38561.97    36965.81   1837.49 o 
  12   8  -6    32526.49    34095.98   2291.96 o 
  13   8  -6    64544.64    65312.00   2142.97 o 
  14   8  -6     3470.52     3258.48    541.57 o 
  15   8  -6     6738.32     6341.71    723.89 o 
  16   8  -6    16168.96    15116.67   1173.68 o 
  17   8  -6    47554.75    48026.93   2183.64 o 
  18   8  -6    16383.54    16284.71   1142.71 o 
  19   8  -6    27443.05    28005.68   1961.83 o 
  20   8  -6     8730.74     9308.41    877.58 o 
  21   8  -6     2224.02     1933.59    401.81 o 
  22   8  -6     9717.32    10352.31    785.36 o 
  23   8  -6    28118.52    28618.29   1718.76 o 
  24   8  -6     5400.25     5046.54    583.88 o 
  25   8  -6     2076.89     2223.77    340.45 o 
  26   8  -6     5876.96     5588.43    641.54 o 
  27   8  -6    24787.95    25906.92   1820.59 o 
  28   8  -6     9042.57     8613.17    829.49 o 
  29   8  -6     6558.61     6816.75    666.39 o 
  30   8  -6     2569.28     2736.37    442.47 o 
  31   8  -6    24604.19    28406.37   2106.02 o 
  32   8  -6      201.68      137.05    476.34 o 
  33   8  -6     2990.25     2810.67    715.66 o 
  34   8  -6     3463.97     2960.64    641.25 o 
  35   8  -6     1935.14     2045.90    651.32 o 
  36   8  -6      463.44      510.27    247.61 o 
  37   8  -6     5853.49     5957.92    838.64 o 
  38   8  -6      144.12      269.16    831.44 o 
  39   8  -6     4293.18     4630.84    761.72 o 
   1   9  -6    93275.31    92035.31   2834.55 o 
   2   9  -6    11019.38    10493.89    685.79 o 
   3   9  -6     6059.87     6535.52    606.23 o 
   4   9  -6    96626.60    98749.46   2178.24 o 
   5   9  -6    24389.59    24079.25   1415.38 o 
   6   9  -6    24525.63    24428.30   1117.83 o 
   7   9  -6     2498.81     2903.29    449.66 o 
   8   9  -6    99281.98   101979.99   2275.17 o 
   9   9  -6   140542.48   147152.16   3254.08 o 
  10   9  -6     3865.12     3701.35    699.13 o 
  11   9  -6    78047.20    77052.52   3920.42 o 
  12   9  -6    25148.00    25403.76   1161.00 o 
  13   9  -6    39356.36    39282.87   1797.55 o 
  14   9  -6   103861.52   108461.74   2708.82 o 
  15   9  -6     7172.27     7612.62    904.23 o 
  16   9  -6    39729.00    38294.44   1885.49 o 
  17   9  -6    14015.21    14021.97   1127.50 o 
  18   9  -6    10687.84    10361.09    892.92 o 
  19   9  -6     1978.47     2375.22    392.27 o 
  20   9  -6     1864.30     1684.93    300.21 o 
  21   9  -6     4419.95     4319.74    574.79 o 
  22   9  -6     4255.22     4043.19    593.50 o 
  23   9  -6     2222.22     2013.39    322.12 o 
  24   9  -6      348.45      267.30    132.98 o 
  25   9  -6     2398.71     2373.16    431.45 o 
  26   9  -6     5152.39     4788.49    587.27 o 
  27   9  -6    11027.85    10442.05   1420.76 o 
  28   9  -6     1592.01     1663.17    460.61 o 
  29   9  -6     4160.62     3613.36    899.49 o 
  30   9  -6     1457.43     1622.54    571.64 o 
  31   9  -6     3316.37     3115.14    687.51 o 
  32   9  -6      285.39      266.26    237.46 o 
  33   9  -6     3188.33     4095.84    773.97 o 
  34   9  -6     1093.19     1338.33    348.19 o 
  35   9  -6      683.52     -194.04    368.12 o 
  36   9  -6     2429.30     2603.99    625.58 o 
  37   9  -6     2045.91     1781.45    646.80 o 
  38   9  -6      502.50      394.01    242.12 o 
   0  10  -6    96892.93   101493.99   3565.38 o 
   1  10  -6    80294.77    88175.61   4372.38 o 
   2  10  -6    24059.20    22687.22   1040.83 o 
   3  10  -6    49069.99    45248.36   2889.42 o 
   4  10  -6      145.34      326.37    104.44 o 
   5  10  -6      912.85      654.94    143.06 o 
   6  10  -6    25027.94    26542.59   1211.26 o 
   7  10  -6    61198.29    61664.68   2023.97 o 
   8  10  -6    18048.74    18112.06   1402.47 o 
   9  10  -6    26444.80    26675.48   1212.91 o 
  10  10  -6    24078.87    24173.20   1130.09 o 
  11  10  -6    45534.70    45882.58   2088.55 o 
  12  10  -6      861.48     1106.10    270.91 o 
  13  10  -6    88797.45    92387.80   2962.96 o 
  14  10  -6    13813.75    13337.42   1226.48 o 
  15  10  -6    78293.45    79499.66   2561.28 o 
  16  10  -6     1689.09     1598.54    348.08 o 
  17  10  -6     3040.65     2771.89    466.33 o 
  18  10  -6     8335.17     8347.23    658.14 o 
  19  10  -6    22904.75    23270.44   1486.29 o 
  20  10  -6    20330.64    19465.47   1175.52 o 
  21  10  -6      303.35      247.96    116.11 o 
  22  10  -6     6359.88     6291.43    699.88 o 
  23  10  -6     2300.48     1439.05    365.20 o 
  24  10  -6     4648.57     5332.87    935.58 o 
  25  10  -6    39605.19    45395.45   3537.29 o 
  26  10  -6     3409.88     3542.23    734.44 o 
  27  10  -6    23949.93    23913.96   1720.56 o 
  28  10  -6     3533.63     3748.70    855.20 o 
  29  10  -6    13453.28    11891.89   1204.87 o 
  30  10  -6      837.83      463.03    265.03 o 
  31  10  -6     2555.52     1977.95    490.30 o 
  32  10  -6      950.01      906.03    291.26 o 
  33  10  -6      982.09      560.02    391.23 o 
  34  10  -6     5277.85     5427.18    805.20 o 
  35  10  -6      940.18      713.65    402.76 o 
  36  10  -6      452.88      313.09    306.40 o 
  37  10  -6      950.58      662.51    271.42 o 
   1  11  -6    19026.10    17921.69   1231.98 o 
   2  11  -6    36931.93    36565.15   1662.29 o 
   3  11  -6    52614.25    54989.08   1400.65 o 
   4  11  -6    17845.59    17937.56   1346.18 o 
   5  11  -6    41421.78    42674.42   1940.87 o 
   6  11  -6    25093.50    24514.45   1238.03 o 
   7  11  -6     4378.79     4274.28    639.47 o 
   8  11  -6    12527.75    12111.91    927.71 o 
   9  11  -6     1485.38     1027.15    219.34 o 
  10  11  -6     7337.75     7413.51    725.61 o 
  11  11  -6    24520.44    25470.46   1521.86 o 
  12  11  -6    92269.64    98279.77   3149.35 o 
  13  11  -6     5363.60     5428.29    835.53 o 
  14  11  -6     2310.96     2076.75    345.45 o 
  15  11  -6    31594.27    31848.95   2572.37 o 
  16  11  -6       27.61      143.18    156.72 o 
  17  11  -6     2724.16     2866.97    468.82 o 
  18  11  -6    26492.74    27163.45   1512.09 o 
  19  11  -6    10470.43    11468.78   1391.35 o 
  20  11  -6     8693.07     8675.76   1185.53 o 
  21  11  -6     6020.93     5925.08    857.16 o 
  22  11  -6     2189.29     1834.09    503.05 o 
  23  11  -6     7521.77     6957.40    927.54 o 
  24  11  -6     9601.91    10097.18   1140.63 o 
  25  11  -6     3419.75     3549.51    654.45 o 
  26  11  -6     2782.34     2997.13    702.32 o 
  27  11  -6     3574.23     4401.31    731.28 o 
  28  11  -6     1683.28     1437.18    502.58 o 
  29  11  -6     4626.54     5500.32    900.45 o 
  30  11  -6     4636.79     3714.75    669.16 o 
  31  11  -6      594.44      648.53    339.97 o 
  32  11  -6     1884.06     2468.85    471.89 o 
  33  11  -6     1215.34     1248.86    336.52 o 
  34  11  -6      171.84      423.32    338.89 o 
  35  11  -6      724.29      598.57    503.48 o 
  36  11  -6     3663.15     2501.20    570.94 o 
   0  12  -6     9287.83     8791.10   1087.43 o 
   1  12  -6    20916.42    21272.27   1480.56 o 
   2  12  -6     1551.20     2212.52    347.80 o 
   3  12  -6    48408.10    49292.85   2339.27 o 
   4  12  -6    19023.35    18251.30   1256.70 o 
   5  12  -6    10689.73    10601.66    879.35 o 
   6  12  -6     4163.67     4855.70    588.78 o 
   7  12  -6     8421.79     7743.58    749.30 o 
   8  12  -6    26525.01    25523.27   1521.66 o 
   9  12  -6     2349.74     2584.01    408.83 o 
  10  12  -6     5815.47     5387.65    571.34 o 
  11  12  -6     2156.58     1930.55    335.11 o 
  12  12  -6     2291.74     1658.78    353.51 o 
  13  12  -6    13733.54    12677.10    903.07 o 
  14  12  -6    29936.51    30108.59   1861.15 o 
  15  12  -6     9770.02    10057.51   1252.25 o 
  16  12  -6    26456.08    28618.14   1487.81 o 
  17  12  -6     1321.14     1925.59    466.11 o 
  18  12  -6     3820.56     2739.54    608.09 o 
  19  12  -6     3644.40     3282.39    681.05 o 
  20  12  -6     4730.65     5304.09    802.68 o 
  21  12  -6     6065.29     5853.11    867.70 o 
  22  12  -6    13309.37    13683.32   1293.56 o 
  23  12  -6     1985.26     1967.79    483.39 o 
  24  12  -6     5783.93     5290.15    808.31 o 
  25  12  -6     2129.46     1100.27    468.54 o 
  26  12  -6    31563.63    33482.83   2438.03 o 
  27  12  -6    10151.41    10546.52   1116.02 o 
  28  12  -6     3134.44     3893.76    796.11 o 
  29  12  -6     5226.74     5642.33    747.51 o 
  30  12  -6      358.53      555.90    342.78 o 
  31  12  -6      395.37      696.08    249.98 o 
  32  12  -6       87.01      444.29    311.08 o 
  33  12  -6      331.25      437.69    438.86 o 
  34  12  -6     2938.66     1727.06    507.42 o 
  35  12  -6      942.35      518.65    352.63 o 
   1  13  -6     2210.94     1987.00    306.47 o 
   2  13  -6     6787.63     6500.59    545.14 o 
   3  13  -6      832.63      687.70    171.51 o 
   4  13  -6     5692.12     5882.31    612.12 o 
   5  13  -6    14283.94    14134.51    974.92 o 
   6  13  -6     6335.62     6455.19    583.24 o 
   7  13  -6     4846.92     5442.61    640.83 o 
   8  13  -6       35.86      172.68     81.82 o 
   9  13  -6      191.32      290.27    101.93 o 
  10  13  -6     6901.49     7546.07    915.42 o 
  11  13  -6     8995.20    10374.76   1281.55 o 
  12  13  -6    25761.08    24419.49   2170.16 o 
  13  13  -6    14747.08    15160.98   1365.14 o 
  14  13  -6     4256.30     3756.38    651.60 o 
  15  13  -6    11522.93    11569.61   1303.16 o 
  16  13  -6     9590.59     9621.19   1140.69 o 
  17  13  -6    10808.59    10480.92   1246.54 o 
  18  13  -6      707.70      717.72    331.65 o 
  19  13  -6      217.60      405.37    208.20 o 
  20  13  -6     2317.78     3014.20    608.64 o 
  21  13  -6    15792.29    16425.24   1372.36 o 
  22  13  -6     2037.11     1641.79    464.33 o 
  23  13  -6    22418.79    23503.85   1704.09 o 
  24  13  -6    11608.82    10248.77   1132.05 o 
  25  13  -6    13132.54    14230.89   1147.22 o 
  26  13  -6     2307.98     3929.40    628.38 o 
  27  13  -6      583.84      377.88    295.79 o 
  28  13  -6       86.99      877.99    573.59 o 
  29  13  -6     1221.00     1065.06    337.36 o 
  30  13  -6     4157.98     3399.89    740.54 o 
  31  13  -6     1204.15     1689.47    443.11 o 
  32  13  -6     1082.16      769.83    281.25 o 
  33  13  -6     3653.72     2600.98    611.59 o 
   0  14  -6    70634.65    84014.45   5602.60 o 
   1  14  -6    60055.21    64379.61   2151.04 o 
   2  14  -6    20066.30    19963.51   1020.14 o 
   3  14  -6    20601.35    20333.50   1038.66 o 
   4  14  -6     1037.29     1234.57    246.37 o 
   5  14  -6     5230.05     5380.64    577.85 o 
   6  14  -6     9773.07     9662.25   1137.99 o 
   7  14  -6     8755.55     8571.41   1045.95 o 
   8  14  -6     3114.24     3126.88    516.83 o 
   9  14  -6     1575.41     1532.10    342.73 o 
  10  14  -6     9635.84    10968.84   1113.45 o 
  11  14  -6    11918.33    11669.79   1200.06 o 
  12  14  -6     1875.03     1773.57    593.75 o 
  13  14  -6     3750.49     2781.25    861.80 o 
  14  14  -6     1995.05     1913.47    462.14 o 
  15  14  -6     5832.30     5197.40    723.47 o 
  16  14  -6      582.39      698.34    201.26 o 
  17  14  -6     1561.81     1379.59    358.37 o 
  18  14  -6     7612.25     7931.02    963.11 o 
  19  14  -6     8763.57     9640.66   1128.13 o 
  20  14  -6     5045.33     5102.31    716.90 o 
  21  14  -6     6820.84     6858.02    936.14 o 
  22  14  -6     2407.62     1947.07    499.65 o 
  23  14  -6    11329.85    10566.29   1029.50 o 
  24  14  -6     1797.84     2276.76    503.07 o 
  25  14  -6    10272.20    11044.11   1039.74 o 
  26  14  -6     4471.33     3641.83    754.00 o 
  27  14  -6      135.54       98.41    259.84 o 
  28  14  -6     2602.76     2275.30    587.40 o 
  29  14  -6      612.18      913.85    333.25 o 
  30  14  -6     1537.88      908.65    481.66 o 
  31  14  -6     4661.65     5551.21    811.76 o 
  32  14  -6      706.02      578.94    370.99 o 
   1  15  -6     4028.71     3938.56    461.48 o 
   2  15  -6    21488.04    23946.41   1314.81 o 
   3  15  -6     4113.92     4204.02    633.53 o 
   4  15  -6     3709.13     4388.78    571.96 o 
   5  15  -6    14539.80    14689.50   1099.88 o 
   6  15  -6     5560.81     6018.95    950.84 o 
   7  15  -6     5133.43     5295.54    724.60 o 
   8  15  -6     6597.43     7518.85    844.96 o 
   9  15  -6     5099.52     4640.25    666.95 o 
  10  15  -6    14262.84    15593.73   1414.74 o 
  11  15  -6    16324.26    17322.87   1537.05 o 
  12  15  -6    18282.32    17348.70   1671.37 o 
  13  15  -6    11767.51    11341.70   1147.90 o 
  14  15  -6    21571.60    22763.81   1613.24 o 
  15  15  -6     4734.26     4795.96    640.52 o 
  16  15  -6     4412.87     4412.53    618.36 o 
  17  15  -6     2158.61     2300.36    477.63 o 
  18  15  -6     7300.81     6654.22    923.82 o 
  19  15  -6     5958.51     5166.42    760.75 o 
  20  15  -6      428.72      616.11    268.36 o 
  21  15  -6     5503.49     5220.39    949.44 o 
  22  15  -6     6904.42     6682.13    852.03 o 
  23  15  -6     7614.27     7904.58    870.40 o 
  24  15  -6     2388.11     3064.15    680.88 o 
  25  15  -6     2867.74     2116.47    449.56 o 
  26  15  -6     1478.57     1474.42    456.67 o 
  27  15  -6      568.87      226.40    217.03 o 
  28  15  -6      919.21      606.35    311.90 o 
  29  15  -6     2195.71     1695.37    462.03 o 
  30  15  -6     2010.46     1794.83    377.65 o 
   0  16  -6    86162.34   100276.72  10763.17 o 
   1  16  -6     6586.18     8682.04   1381.52 o 
   2  16  -6    23680.34    25901.45   2114.60 o 
   3  16  -6    15604.08    17348.58   1198.25 o 
   4  16  -6     5065.72     5133.42    605.99 o 
   5  16  -6    11676.83    13044.48   1020.42 o 
   6  16  -6     6096.05     5948.95    616.07 o 
   7  16  -6     1726.73     1711.04    394.24 o 
   8  16  -6    16838.14    17619.73   1405.71 o 
   9  16  -6    14366.13    17705.47   1425.55 o 
  10  16  -6     2145.19     1632.30    403.88 o 
  11  16  -6     1210.01     1137.33   2365.48 o 
  12  16  -6    13560.49    13822.24   1600.24 o 
  13  16  -6     6517.68     5840.70    800.75 o 
  14  16  -6     1843.08     1326.80    337.62 o 
  15  16  -6     7610.31     8328.93   1041.98 o 
  16  16  -6     5426.77     5974.12    854.53 o 
  17  16  -6     9078.92     8957.64   1035.91 o 
  18  16  -6     8600.20     8364.55    951.94 o 
  19  16  -6     1575.62     1649.33    477.01 o 
  20  16  -6    18836.54    18588.67   1601.67 o 
  21  16  -6     1734.85     1200.86    299.17 o 
  22  16  -6     7681.51     8105.08    883.11 o 
  23  16  -6     5606.57     5923.70    798.90 o 
  24  16  -6      280.39      311.80    273.39 o 
  25  16  -6     2812.10     3267.27    606.57 o 
  26  16  -6     1135.31      919.43    284.41 o 
  27  16  -6     2350.93     1614.90    400.76 o 
  28  16  -6      926.37      772.47    298.22 o 
   1  17  -6     4027.30     4326.73    774.92 o 
   2  17  -6     9504.79     9356.56   1305.40 o 
   3  17  -6     5061.48     5259.41    892.54 o 
   4  17  -6     4047.66     5068.45    774.58 o 
   5  17  -6     1540.06     2259.61    932.30 o 
   6  17  -6    18603.02    19588.75   1425.33 o 
   7  17  -6     7289.83     7864.15    830.15 o 
   8  17  -6     1595.17     1918.18    359.82 o 
   9  17  -6    11464.58    11443.54   1322.54 o 
  10  17  -6     5754.04     6071.12    838.22 o 
  11  17  -6    13441.26    13779.43   1328.12 o 
  12  17  -6     4017.90     2658.69    526.88 o 
  13  17  -6     2422.52     2560.41    555.51 o 
  14  17  -6      684.31      513.33    239.56 o 
  15  17  -6     3798.18     3757.63    669.42 o 
  16  17  -6     6280.98     5518.64    737.07 o 
  17  17  -6     3517.00     3828.40    687.90 o 
  18  17  -6     9534.48    10082.62    994.99 o 
  19  17  -6     1095.33      749.70    244.84 o 
  20  17  -6     3117.65     2908.98    457.43 o 
  21  17  -6     1615.94     1650.46    480.89 o 
  22  17  -6     1271.85      409.11    323.82 o 
  23  17  -6      203.31      417.67    196.04 o 
  24  17  -6     4210.28     4290.41    688.88 o 
  25  17  -6      894.91      234.18    231.13 o 
   0  18  -6     5490.10     6884.85   1562.90 o 
   1  18  -6     4042.19     6692.67   1096.73 o 
   2  18  -6     1840.66     2069.55    720.06 o 
   3  18  -6     2289.77     3216.04   1027.97 o 
   4  18  -6     4651.04     3852.98   1193.67 o 
   5  18  -6     7102.11     8380.79   1206.78 o 
   6  18  -6    13507.54    15654.79   1478.77 o 
   7  18  -6     4867.44     5681.75   1177.34 o 
   8  18  -6    10931.39    12818.97   1779.05 o 
   9  18  -6     3827.35     4585.46    789.16 o 
  10  18  -6      807.60      829.27    224.86 o 
  11  18  -6     5159.12     5594.03    709.75 o 
  12  18  -6     2776.51     2095.32    411.16 o 
  13  18  -6     1569.67     1174.13    332.89 o 
  14  18  -6     1441.29     1122.01    269.41 o 
  15  18  -6      979.28      634.82    210.82 o 
  16  18  -6     5783.91     7566.55    877.96 o 
  17  18  -6     3131.42     2691.89    920.49 o 
  18  18  -6       80.12      328.76    124.87 o 
  19  18  -6     1269.02      936.54    277.80 o 
  20  18  -6     6968.35     7496.05    780.28 o 
  21  18  -6      668.98     1130.13    338.71 o 
  22  18  -6      985.98     1092.55    301.88 o 
   1  19  -6     5774.36     6511.37    934.26 o 
   2  19  -6       23.14     -149.20    316.16 o 
   3  19  -6      355.54      221.11    367.07 o 
   4  19  -6      824.54      973.00    339.42 o 
   5  19  -6     3785.79     4245.27    856.07 o 
   6  19  -6      208.20      560.13    254.93 o 
   7  19  -6     2006.03     2174.02    645.33 o 
   8  19  -6      714.13      698.22    362.22 o 
   9  19  -6     7123.30     6595.26   1099.09 o 
  10  19  -6     4290.22     4954.83   1651.49 o 
  11  19  -6     2539.57     2224.85    665.20 o 
  12  19  -6     1120.35      581.16    435.89 o 
  13  19  -6     3652.15     1871.63   1362.94 o 
  14  19  -6     1540.17     1403.28    880.56 o 
  15  19  -6     1877.51     1901.45    971.77 o 
  16  19  -6      792.02      521.55    305.40 o 
  17  19  -6      657.66      674.71    314.49 o 
  18  19  -6     9287.43     9606.02    996.73 o 
  19  19  -6     2428.87     1913.62    604.07 o 
   0  20  -6     1854.72     1378.72    773.56 o 
   1  20  -6     2336.80     2293.89    745.24 o 
   2  20  -6      328.21       23.43    340.30 o 
   3  20  -6     3248.65     3239.07    782.72 o 
   4  20  -6       82.80      128.95    363.98 o 
   5  20  -6     3648.23     5078.29    957.39 o 
   6  20  -6     2680.22     2581.77    845.81 o 
   7  20  -6     5710.02     7229.77   1400.26 o 
   8  20  -6     1908.21     3265.00    786.98 o 
   9  20  -6     1155.52     1578.69    675.33 o 
  10  20  -6     2085.86     1393.04    455.98 o 
  11  20  -6      249.41      413.42    816.53 o 
  12  20  -6      710.66      860.45    533.25 o 
  13  20  -6      454.32      523.23    268.22 o 
  14  20  -6     1271.81     1863.93    602.65 o 
   1  21  -6      602.16      659.50    322.54 o 
   2  21  -6      911.60      704.16    264.64 o 
   3  21  -6     1078.10     1130.21    449.12 o 
   4  21  -6     3124.87     4341.44   1014.87 o 
   5  21  -6      726.56      866.69    344.20 o 
   6  21  -6      410.29      514.40    307.24 o 
   7  21  -6     3928.19     4612.34    971.87 o 
   2   0  -5    10631.50    13213.65   3178.43 o 
   4   0  -5    10457.54     8640.47    571.63 o 
   6   0  -5     9330.46     9489.70    592.39 o 
   8   0  -5   184127.42   190059.30   3393.07 o 
  10   0  -5      119.88      298.83    156.99 o 
  12   0  -5    39130.19    36278.39   1708.15 o 
  14   0  -5    46417.63    43569.93   1988.61 o 
  16   0  -5     6921.99     5857.17    747.17 o 
  18   0  -5   136888.03   139529.34   3554.63 o 
  20   0  -5    55874.51    54322.60   2506.91 o 
  22   0  -5   129644.05   134010.30   3852.06 o 
  24   0  -5    25593.80    23894.78   1446.11 o 
  26   0  -5     4765.57     4432.50    727.22 o 
  28   0  -5    13539.88    12734.99   1186.19 o 
  30   0  -5    78452.44    84667.30   3984.71 o 
  32   0  -5     3251.71     2792.21    617.81 o 
  34   0  -5    15255.18    16482.38   1349.45 o 
  36   0  -5     2420.61     2623.53    491.17 o 
  38   0  -5    25223.15    28574.59   2060.49 o 
  40   0  -5    13302.15    14029.92   1366.78 o 
  42   0  -5    14069.05    16078.90   1318.60 o 
   0   1  -5   101894.96   111545.73   2968.56 o 
   1   1  -5    25107.18    29618.91    978.28 o 
   2   1  -5    28386.46    29739.16    981.78 o 
   3   1  -5   234013.03   233314.13   3230.34 o 
   4   1  -5   260258.61   274322.88   2002.18 o 
   5   1  -5    64998.80    69601.45   1363.82 o 
   6   1  -5     9047.30     8183.00    644.16 o 
   7   1  -5    22365.55    24681.36    998.44 o 
   8   1  -5   105678.05   109931.23   1942.78 o 
   9   1  -5    46870.67    45697.48   1440.06 o 
  10   1  -5    17462.08    17196.59    590.85 o 
  11   1  -5    23966.32    23036.37    779.64 o 
  12   1  -5    91354.98    92042.09   1945.96 o 
  13   1  -5    54985.65    51944.42   1642.89 o 
  14   1  -5    65533.97    61530.75   1432.25 o 
  15   1  -5    12191.76    12849.21    601.03 o 
  16   1  -5    18019.21    16598.39   1142.39 o 
  17   1  -5    28214.83    28757.69   1175.83 o 
  18   1  -5    37892.00    35713.07   1543.65 o 
  20   1  -5   217642.22   224244.92   3980.53 o 
  21   1  -5     7638.97     7073.13    832.02 o 
  22   1  -5    71469.02    70021.74   2103.06 o 
  23   1  -5    15953.96    16074.12   1049.91 o 
  24   1  -5     6295.48     5927.38    673.85 o 
  25   1  -5      334.78      311.30    180.98 o 
  26   1  -5     5168.71     5194.56    609.23 o 
  27   1  -5     8312.57     8038.61    737.21 o 
  28   1  -5    13481.09    13586.25    893.25 o 
  29   1  -5    15595.54    15172.73   1262.29 o 
  30   1  -5       47.16      158.18    272.47 o 
  31   1  -5    13014.67    13658.13    859.27 o 
  32   1  -5     2943.16     2429.27    416.40 o 
  33   1  -5     3390.26     3486.23    431.39 o 
  34   1  -5     8317.01     8645.87    742.55 o 
  35   1  -5      669.00      642.19    160.55 o 
  36   1  -5    26814.83    28428.21   1456.38 o 
  37   1  -5     3538.19     2973.39    452.93 o 
  38   1  -5     1678.77     1244.69    231.83 o 
  39   1  -5      200.87      258.66    163.43 o 
  40   1  -5     7742.48     8200.92    635.69 o 
  41   1  -5     1483.23     1424.46    251.65 o 
  42   1  -5     1566.64     1231.19    228.71 o 
  43   1  -5      526.28      468.29    138.47 o 
   1   2  -5   189296.59   197918.41   2749.62 o 
   2   2  -5   380625.03   391171.34   3465.30 o 
   3   2  -5    24130.02    26990.03    900.61 o 
   4   2  -5   162369.39   170817.84   1946.52 o 
   5   2  -5   147965.69   149825.42   2626.03 o 
   6   2  -5    87782.61    92816.46   1949.02 o 
   7   2  -5   147744.52   150558.27   2643.06 o 
   8   2  -5     5539.55     5827.99    470.66 o 
   9   2  -5   188086.25   195870.14   2475.94 o 
  10   2  -5    47864.96    46210.17   1457.74 o 
  11   2  -5    21137.63    23661.05    794.72 o 
  12   2  -5    37173.70    38217.85   1269.82 o 
  13   2  -5    12161.61    11833.58    577.30 o 
  14   2  -5     3250.56     2969.74    293.16 o 
  15   2  -5    23565.93    23765.54    976.26 o 
  16   2  -5    23359.61    23384.65    963.26 o 
  17   2  -5    15921.75    15561.02   1181.02 o 
  18   2  -5   127515.06   130210.68   2338.43 o 
  19   2  -5    87947.55    86866.16   2205.51 o 
  20   2  -5    31795.36    30408.05   1325.68 o 
  21   2  -5    41311.90    40081.48   1568.14 o 
  22   2  -5    44845.72    43417.54   1820.45 o 
  23   2  -5     3397.11     3286.77    475.62 o 
  24   2  -5    15125.76    14612.32   1042.51 o 
  25   2  -5    13484.21    12883.19   1046.41 o 
  26   2  -5     3367.98     3721.53    555.15 o 
  27   2  -5    25328.95    24642.84   1202.64 o 
  28   2  -5     7934.76     8122.62    688.48 o 
  29   2  -5     6005.67     5677.78    641.80 o 
  30   2  -5     8188.06     7492.03    660.38 o 
  31   2  -5      276.90      457.36    143.14 o 
  32   2  -5     7046.17     8155.31    690.84 o 
  33   2  -5     5565.23     5060.84    540.17 o 
  34   2  -5      201.47      218.37    118.49 o 
  35   2  -5    19364.73    21341.88   1188.43 o 
  36   2  -5     6385.74     6465.40    634.76 o 
  37   2  -5    11475.84    11380.96    705.31 o 
  38   2  -5     6866.28     5116.66    636.07 o 
  39   2  -5     7430.62     8025.80    610.86 o 
  40   2  -5     2428.17     2205.93    288.79 o 
  41   2  -5     3366.40     3976.18    470.00 o 
  42   2  -5     1170.12      801.23    194.62 o 
  43   2  -5      561.84      595.68    164.33 o 
   0   3  -5    17505.38    16013.45    785.75 o 
   1   3  -5     6547.78     6713.22    376.93 o 
   2   3  -5   144405.20   145521.95   3131.20 o 
   3   3  -5   256693.44   281415.38   4315.76 o 
   4   3  -5   332160.00   344598.81   4296.42 o 
   5   3  -5   239184.61   262474.44   3287.88 o 
   6   3  -5   397678.31   420472.44   5233.02 o 
   7   3  -5      774.27     1354.32    232.98 o 
   8   3  -5    95056.44   100574.86   2010.92 o 
   9   3  -5     2589.34     2167.84    262.03 o 
  10   3  -5     2357.36     2447.22    297.14 o 
  11   3  -5     3377.95     3389.45    290.48 o 
  12   3  -5   106566.54   105584.22   2060.62 o 
  13   3  -5   128030.55   128983.20   2534.06 o 
  14   3  -5    50755.25    51368.96   1808.46 o 
  15   3  -5    30459.40    28658.46   1284.34 o 
  16   3  -5    48188.16    47871.99   1543.89 o 
  17   3  -5     3839.89     3689.34    365.03 o 
  18   3  -5     4062.91     4187.57    379.61 o 
  19   3  -5    30893.12    29885.01   1305.89 o 
  20   3  -5    48978.80    48941.04   1607.17 o 
  21   3  -5    28386.73    26834.61   1123.02 o 
  22   3  -5     8160.25     7832.41    796.52 o 
  23   3  -5    13770.48    13427.77    942.20 o 
  24   3  -5    22824.70    22979.30   1075.32 o 
  25   3  -5    18814.63    18851.19   1256.59 o 
  26   3  -5    14522.91    14455.58   1124.98 o 
  27   3  -5      347.56      280.31    126.26 o 
  28   3  -5    16597.38    16846.76   1056.87 o 
  29   3  -5     7318.33     6648.05    716.74 o 
  30   3  -5    10282.94     9843.27    884.56 o 
  31   3  -5    27666.49    29158.45   1079.64 o 
  32   3  -5     4969.67     5100.54    555.76 o 
  33   3  -5     5310.52     4734.97    478.30 o 
  34   3  -5     5169.23     5214.64    524.37 o 
  35   3  -5     4458.05     4942.25    458.95 o 
  36   3  -5     2130.19     2104.78    308.80 o 
  37   3  -5     9902.72    10445.22    909.11 o 
  38   3  -5     5200.36     5416.70    490.28 o 
  39   3  -5     3625.18     3033.21    531.10 o 
  40   3  -5      205.51      364.03    113.84 o 
  41   3  -5      132.18      296.16    129.27 o 
  42   3  -5     1193.26      969.99    186.65 o 
  43   3  -5     3403.66     3981.13    517.84 o 
   1   4  -5    74782.85    76913.62   1772.83 o 
   2   4  -5    16465.96    18975.81    699.37 o 
   3   4  -5   220035.98   233789.05   3599.58 o 
   4   4  -5   483333.72   497375.47   6849.89 o 
   5   4  -5   511300.72   543473.38   6240.43 o 
   6   4  -5    58445.96    61209.98   2082.98 o 
   7   4  -5   191943.86   191272.72   2414.73 o 
   8   4  -5    48459.99    45859.78   1625.60 o 
   9   4  -5    12184.14    10875.14    687.36 o 
  10   4  -5    18675.06    19414.80    661.03 o 
  11   4  -5    72847.03    71267.16   1663.53 o 
  12   4  -5    11446.14    11666.95    957.67 o 
  13   4  -5    42278.38    40846.17   1318.18 o 
  14   4  -5    22402.28    23488.54    963.87 o 
  15   4  -5    77734.13    77903.61   1804.00 o 
  16   4  -5   134348.55   135917.94   2445.26 o 
  17   4  -5    42354.67    41523.84   1361.72 o 
  18   4  -5    67895.75    66619.95   1700.91 o 
  19   4  -5    14813.12    14243.57    940.39 o 
  20   4  -5    10594.38    10570.61    967.35 o 
  21   4  -5     9881.89     9397.65    945.17 o 
  22   4  -5     2062.73     1791.84    344.83 o 
  23   4  -5    44750.77    44405.02   1849.85 o 
  24   4  -5     4286.31     3829.17    554.32 o 
  25   4  -5    14472.21    14488.78   1204.29 o 
  26   4  -5      100.45      139.59     86.31 o 
  27   4  -5      241.88      117.69    142.83 o 
  28   4  -5    22285.40    21439.08   1124.45 o 
  29   4  -5     4501.67     5519.14    622.87 o 
  30   4  -5     9642.55     9620.42    767.95 o 
  31   4  -5     1662.18     1787.56    353.57 o 
  32   4  -5    10417.03     9868.19    863.71 o 
  33   4  -5    10246.64    10611.21    789.83 o 
  34   4  -5     3147.71     2190.63    373.96 o 
  35   4  -5    23738.54    26845.47   1483.73 o 
  36   4  -5     3613.09     3799.22    561.47 o 
  37   4  -5    11249.23    13403.61    825.10 o 
  38   4  -5     1545.21     1467.41    254.49 o 
  39   4  -5     4497.71     4219.70    443.82 o 
  40   4  -5     2227.18     2582.04    407.90 o 
  41   4  -5     3428.68     3486.94    441.36 o 
  42   4  -5      672.49      926.13    183.83 o 
   0   5  -5   246865.06   255231.48   5544.37 o 
   1   5  -5    18651.33    16968.74    868.41 o 
   2   5  -5    33616.25    34343.31   1245.77 o 
   3   5  -5    34820.63    31349.48   1031.64 o 
   4   5  -5    82106.18    83899.57   1944.27 o 
   5   5  -5    59540.55    60664.05   2244.19 o 
   6   5  -5    97224.70    92656.35   2147.58 o 
   7   5  -5   112012.48   107194.80   2085.26 o 
   8   5  -5     9125.11     8756.19    758.16 o 
   9   5  -5     9702.92     8586.50    685.21 o 
  10   5  -5     8418.78     7763.81    641.98 o 
  11   5  -5     1259.35     1220.72    259.64 o 
  12   5  -5    22206.89    21376.58    931.21 o 
  13   5  -5     4117.72     4354.44    448.06 o 
  14   5  -5    72044.78    71205.29   1765.32 o 
  15   5  -5   107476.61   105341.30   2048.66 o 
  16   5  -5    21064.27    19346.16   1111.18 o 
  17   5  -5    12713.05    13333.85    791.06 o 
  18   5  -5    27972.19    26608.21   1160.48 o 
  19   5  -5    10137.10    10221.13    951.54 o 
  20   5  -5     3699.13     3529.60    594.19 o 
  21   5  -5     2164.90     2006.38    290.98 o 
  22   5  -5     4356.69     4369.35    657.69 o 
  23   5  -5     9453.03     8873.37    837.78 o 
  24   5  -5     9114.62     8924.90    804.90 o 
  25   5  -5     4013.35     4082.97    548.49 o 
  26   5  -5    45912.13    45410.57   1637.55 o 
  27   5  -5    23628.71    22707.73   1132.66 o 
  28   5  -5    12516.61    11043.40   1199.49 o 
  29   5  -5    44635.46    46058.80   1644.74 o 
  30   5  -5    17829.80    18398.85   1155.34 o 
  31   5  -5     6515.55     6356.85    607.17 o 
  32   5  -5     2590.43     2557.87    381.08 o 
  33   5  -5     8774.12     8644.79    721.71 o 
  34   5  -5     6947.34     6272.97    576.07 o 
  35   5  -5     6288.85     6708.40    610.24 o 
  36   5  -5     4321.35     4021.72    433.60 o 
  37   5  -5      701.62      241.77    184.20 o 
  38   5  -5     1636.44     1835.26    316.05 o 
  39   5  -5      198.14      267.69    223.96 o 
  40   5  -5      681.44      448.31    173.49 o 
  41   5  -5      502.75      458.51    228.00 o 
  42   5  -5     3677.49     3146.55    852.60 o 
   1   6  -5    71530.59    70310.18   1627.42 o 
   2   6  -5     7425.51     5867.14    573.51 o 
   3   6  -5    67164.70    70679.74   1646.99 o 
   5   6  -5    67473.45    64195.22   2209.82 o 
   6   6  -5    63688.01    63641.36   2802.44 o 
   7   6  -5    25954.88    26763.88    994.55 o 
   8   6  -5    23289.33    26979.96   1201.21 o 
   9   6  -5   114038.34   116985.37   2301.22 o 
  10   6  -5    16407.85    16611.24   1137.94 o 
  11   6  -5    19756.82    20629.82   1036.83 o 
  12   6  -5    86596.94    85089.77   1954.47 o 
  13   6  -5    28572.89    27225.79   1113.43 o 
  14   6  -5     4934.00     5492.48    476.68 o 
  15   6  -5     7497.58     7307.05    628.09 o 
  16   6  -5    83699.81    82948.32   2096.59 o 
  17   6  -5    34319.02    31644.01   1519.13 o 
  18   6  -5    48403.64    45186.18   1725.80 o 
  19   6  -5    49279.29    45503.17   2106.73 o 
  20   6  -5    10424.76     8953.66    973.66 o 
  21   6  -5      580.96      455.08    159.01 o 
  22   6  -5    18052.29    18447.00   1255.57 o 
  23   6  -5    10806.12    10892.55    854.84 o 
  24   6  -5     8883.10     8348.42    829.23 o 
  25   6  -5    17594.30    17136.47   1064.75 o 
  26   6  -5    13881.64    13503.50    874.89 o 
  27   6  -5    17530.81    17222.92   1164.97 o 
  28   6  -5    25297.96    24256.22   1680.95 o 
  29   6  -5     8660.68     8491.74    832.10 o 
  30   6  -5     9043.64     8179.38    720.58 o 
  31   6  -5     7871.21     7753.53    719.57 o 
  32   6  -5    31313.97    33617.67   1946.97 o 
  33   6  -5     1314.64     1002.40    209.77 o 
  34   6  -5     3444.13     3195.91    420.38 o 
  35   6  -5     4600.34     4498.44    503.57 o 
  36   6  -5     1148.80      723.73    178.23 o 
  37   6  -5     8516.58     9115.45    781.00 o 
  38   6  -5     6566.82     7369.12    975.78 o 
  39   6  -5     1325.89     1419.32    301.09 o 
  40   6  -5     2494.97     2475.71    594.79 o 
  41   6  -5     1265.02     1157.08    385.63 o 
   0   7  -5    10450.08     9031.84   1000.24 o 
   2   7  -5    31199.19    29951.00   1219.94 o 
   3   7  -5       92.53      189.28    111.16 o 
   4   7  -5     5297.88     5172.39    568.07 o 
   5   7  -5   126075.60   127356.73   2494.49 o 
   6   7  -5    10450.83    10210.05    918.24 o 
   7   7  -5    14637.43    13966.27   1069.63 o 
   8   7  -5    32153.29    31816.63   1328.37 o 
   9   7  -5    40169.99    39284.39   1516.57 o 
  10   7  -5    31523.93    28235.20   1259.68 o 
  11   7  -5    23530.67    23586.17   1388.60 o 
  12   7  -5    56330.75    55492.83   1790.51 o 
  13   7  -5    42160.30    40179.99   1368.72 o 
  14   7  -5    62265.46    62689.04   1651.94 o 
  15   7  -5     2436.22     2622.44    164.69 o 
  16   7  -5    32218.83    31623.17   1307.51 o 
  17   7  -5     3037.46     3004.58    435.02 o 
  18   7  -5    13814.88    11918.22   1244.43 o 
  19   7  -5     6589.22     5671.86    893.98 o 
  20   7  -5    21048.18    19504.63   1226.75 o 
  21   7  -5    24556.25    24811.44   1075.25 o 
  22   7  -5    85373.28    83363.19   2460.72 o 
  23   7  -5      144.72      428.21    145.20 o 
  24   7  -5    17698.19    17169.03   1017.54 o 
  25   7  -5     8511.77     8387.58    624.81 o 
  26   7  -5     7658.96     7606.32    704.48 o 
  27   7  -5     9114.04     8093.54    699.02 o 
  28   7  -5     2817.72     2672.11    372.51 o 
  29   7  -5    31223.15    30924.33   1400.13 o 
  30   7  -5     5516.73     5129.80    577.28 o 
  31   7  -5     7084.87     6841.04    564.02 o 
  32   7  -5     1153.05      847.96    208.47 o 
  33   7  -5     5220.05     5926.26    537.36 o 
  34   7  -5     6940.19     7785.15    884.87 o 
  35   7  -5     5107.31     7005.90    846.50 o 
  36   7  -5      221.04      581.71    346.10 o 
  37   7  -5      130.22      738.33    328.24 o 
  38   7  -5      421.32      271.13    285.74 o 
  39   7  -5     6582.18     8394.12    887.78 o 
  40   7  -5      818.70      972.47    317.17 o 
  41   7  -5     1370.27      958.00    318.70 o 
   1   8  -5    69389.01    66545.45   1876.52 o 
   2   8  -5    43693.66    43514.47   1532.05 o 
   3   8  -5    15153.78    13935.34   1049.12 o 
   4   8  -5    19696.84    18659.98   1396.94 o 
   5   8  -5    17532.08    15785.70   1185.67 o 
   6   8  -5    36269.78    37130.67   1316.28 o 
   7   8  -5    30445.02    30752.96   1374.77 o 
   8   8  -5    10721.72    10890.61    984.78 o 
   9   8  -5   114141.23   118759.63   2325.04 o 
  10   8  -5    27863.36    27261.87   1452.40 o 
  11   8  -5   285517.81   293588.25   5663.55 o 
  12   8  -5     9241.60     9712.28    957.79 o 
  13   8  -5    60542.76    58894.77   1971.55 o 
  14   8  -5     1839.21     1808.59    217.17 o 
  15   8  -5     3095.93     3005.09    420.46 o 
  16   8  -5    37529.34    36014.12   1385.95 o 
  17   8  -5    24100.55    23142.47    969.11 o 
  18   8  -5      498.94      554.10    137.83 o 
  19   8  -5     2846.13     2869.86    445.00 o 
  20   8  -5    25560.23    25502.43   1388.84 o 
  21   8  -5    12855.66    12031.22    913.41 o 
  22   8  -5     7719.78     7120.45    643.26 o 
  23   8  -5     1130.64      910.65    212.64 o 
  24   8  -5      149.15      116.15    140.23 o 
  25   8  -5     2222.43     2043.71    329.45 o 
  26   8  -5    11896.85    12949.32    959.42 o 
  27   8  -5    24402.77    23698.87   1640.63 o 
  28   8  -5      356.59      406.37    157.13 o 
  29   8  -5    31186.26    30060.60   1572.82 o 
  30   8  -5     8682.52     9151.13    999.64 o 
  31   8  -5    14292.45    13784.95   1690.84 o 
  32   8  -5     1337.74      976.80    460.45 o 
  33   8  -5     3441.37     3381.40    754.07 o 
  34   8  -5     3473.37     4313.17    780.96 o 
  35   8  -5      484.55      361.84    300.58 o 
  36   8  -5      181.43      137.88    312.51 o 
  37   8  -5     2474.43     2244.97    442.32 o 
  38   8  -5     1894.08     1702.56    433.22 o 
  39   8  -5     3188.39     2102.11    477.71 o 
  40   8  -5     3994.26     3814.37    820.72 o 
   0   9  -5    31810.70    31909.21   2241.34 o 
   1   9  -5    95735.28    99743.23   2048.35 o 
   2   9  -5    14501.96    13643.10    862.83 o 
   3   9  -5     8082.10     7098.25    652.34 o 
   4   9  -5     2080.90     2014.34    145.87 o 
   5   9  -5     7727.19     7975.39    733.33 o 
   6   9  -5    41776.88    39946.55   1431.21 o 
   7   9  -5    12405.09    12458.96    803.10 o 
   8   9  -5    47959.30    49266.57   1758.79 o 
   9   9  -5    37059.70    38959.88   1833.77 o 
  10   9  -5    52462.48    53131.54   1892.48 o 
  11   9  -5    82646.52    86083.47   2149.23 o 
  12   9  -5    11351.64    12737.30   1165.04 o 
  13   9  -5    87581.14    90547.01   2028.09 o 
  14   9  -5      882.59     1023.92    187.74 o 
  15   9  -5    35051.12    35424.77   1518.22 o 
  16   9  -5    28294.80    27120.48   1250.86 o 
  17   9  -5     7361.01     7429.96    717.85 o 
  18   9  -5     3243.96     2914.51    424.27 o 
  19   9  -5    32706.09    32353.29   1456.32 o 
  20   9  -5     4096.38     3892.73    588.72 o 
  21   9  -5    22054.20    21831.20   1060.78 o 
  22   9  -5     2045.69     2739.44    474.90 o 
  23   9  -5     9609.00     9553.07   1016.31 o 
  24   9  -5    15798.97    15596.00   1347.07 o 
  25   9  -5     3022.62     3063.58    446.18 o 
  26   9  -5    32579.16    30969.36   1394.83 o 
  27   9  -5    20427.36    22120.82   2026.64 o 
  28   9  -5    41815.20    43868.17   2929.99 o 
  29   9  -5    14128.68    15237.15   1583.25 o 
  30   9  -5     3139.07     2494.97    629.41 o 
  31   9  -5      916.30      607.91    323.02 o 
  32   9  -5     1132.67     1010.06    338.17 o 
  33   9  -5       96.78      -56.59    401.26 o 
  34   9  -5     2368.36     2221.37    562.94 o 
  35   9  -5      391.29      279.54    436.86 o 
  36   9  -5     1376.44     1673.41    437.43 o 
  37   9  -5     5508.72     6552.97    934.59 o 
  38   9  -5      758.31      569.37    274.71 o 
  39   9  -5      832.98      395.46    207.73 o 
   1  10  -5    50147.24    50339.59   1784.03 o 
   2  10  -5      228.37      484.76    130.39 o 
   3  10  -5   179343.72   184009.00   3564.36 o 
   4  10  -5    28221.34    30741.28   1629.13 o 
   5  10  -5    69198.67    69646.77   1935.00 o 
   6  10  -5    23944.92    24253.97   1334.33 o 
   7  10  -5       52.98      321.37     96.89 o 
   8  10  -5    41316.81    42838.71   1790.86 o 
   9  10  -5    52412.21    53324.99   1753.12 o 
  10  10  -5    39328.96    37928.93   1595.89 o 
  11  10  -5    50625.88    52959.26   2710.33 o 
  12  10  -5    59679.08    58192.59   1916.48 o 
  13  10  -5    26502.68    27007.53   1243.76 o 
  14  10  -5    52359.47    54006.54   1638.51 o 
  15  10  -5    99137.31   102030.22   2553.01 o 
  16  10  -5    20750.27    21590.37   1660.23 o 
  17  10  -5    84109.23    87757.38   3164.03 o 
  18  10  -5     1880.22     1422.25    300.86 o 
  19  10  -5     4006.81     3717.19    580.73 o 
  20  10  -5       95.26      103.25    117.15 o 
  21  10  -5    18299.98    18272.32   1219.60 o 
  22  10  -5     2720.80     2574.48    467.47 o 
  23  10  -5      486.20      309.49    166.71 o 
  24  10  -5    11965.39    11040.38   1262.33 o 
  25  10  -5    22729.33    25137.48   2065.80 o 
  26  10  -5     3944.35     4075.84    802.91 o 
  27  10  -5     6003.63     5689.09    834.71 o 
  28  10  -5    10139.60     9980.31   1133.98 o 
  29  10  -5     7943.66     8344.83    990.74 o 
  30  10  -5     9235.95     7905.03   1051.23 o 
  31  10  -5     1584.94     1466.25    489.20 o 
  32  10  -5     2977.71     2370.73    652.22 o 
  33  10  -5     4217.04     4831.27    690.01 o 
  34  10  -5      360.19      768.36    840.21 o 
  35  10  -5      622.64      643.85    219.42 o 
  36  10  -5     1324.01     1309.12    384.25 o 
  37  10  -5     3256.51     4304.86   1233.63 o 
  38  10  -5      506.65      947.01    384.04 o 
   0  11  -5    36705.26    35840.20   2363.65 o 
   1  11  -5    37938.29    36825.99   1551.13 o 
   2  11  -5    15310.25    14644.83   1012.85 o 
   3  11  -5     2616.92     2327.20    331.87 o 
   4  11  -5    17317.92    15937.93   1105.03 o 
   5  11  -5    15764.33    16019.70   1221.24 o 
   6  11  -5    32804.90    32067.45   1430.04 o 
   7  11  -5    11083.63    10556.92   1050.61 o 
   8  11  -5    58733.25    60633.08   1987.91 o 
   9  11  -5    21266.56    22254.88   1243.34 o 
  10  11  -5    16252.39    15483.89   1162.97 o 
  11  11  -5    23282.65    23887.27   1092.71 o 
  12  11  -5    35698.20    35771.39   1637.97 o 
  13  11  -5    63614.07    68695.49   2225.11 o 
  14  11  -5    76321.38    79018.10   2543.23 o 
  15  11  -5     8389.75     8228.43    812.20 o 
  16  11  -5    43423.11    43045.81   2142.97 o 
  17  11  -5     3597.56     2855.05    504.53 o 
  18  11  -5    19662.26    19537.57   1540.19 o 
  19  11  -5     2030.17     1242.37    380.32 o 
  20  11  -5     3423.75     3162.08    648.81 o 
  21  11  -5     5845.67     5604.60   1083.95 o 
  22  11  -5    17274.71    16304.30   1417.35 o 
  23  11  -5     7511.95     6574.46    879.53 o 
  24  11  -5      102.41     -302.42    302.42 o 
  25  11  -5    28436.32    28133.82   2117.02 o 
  26  11  -5     7481.18     8017.30   1238.48 o 
  27  11  -5    27511.47    28368.60   2021.15 o 
  28  11  -5    12571.31    12893.74   1492.38 o 
  29  11  -5     9367.78     9255.91   1295.14 o 
  30  11  -5     1477.52      763.46    282.62 o 
  31  11  -5      904.80      745.03    288.17 o 
  32  11  -5      737.70      493.50    407.52 o 
  33  11  -5      193.68       88.76    268.90 o 
  34  11  -5     2076.88      972.94    579.79 o 
  35  11  -5      180.93      592.05    369.02 o 
  36  11  -5     3767.19     3547.28    696.25 o 
  37  11  -5      184.39      500.43    264.61 o 
   1  12  -5     3190.20     3659.68    497.43 o 
   2  12  -5    18617.46    18125.74   1237.33 o 
   3  12  -5    22910.52    20890.28   1590.49 o 
   4  12  -5     8931.34     9056.31    925.62 o 
   5  12  -5     5260.32     5145.95    761.36 o 
   6  12  -5     8152.46     8189.34    839.50 o 
   7  12  -5     6694.41     6267.30    742.61 o 
   8  12  -5     1008.81      854.53    216.89 o 
   9  12  -5    17972.52    17118.85   1181.58 o 
  10  12  -5    44113.34    44601.79   2180.81 o 
  11  12  -5    27424.66    28110.11   1744.51 o 
  12  12  -5    10902.19    11052.88   1015.10 o 
  13  12  -5      225.02      228.87    105.72 o 
  14  12  -5    38083.59    36475.80   1889.48 o 
  15  12  -5    14689.12    14882.27   1402.68 o 
  16  12  -5    48670.68    50022.25   2408.51 o 
  17  12  -5      197.96      467.98    236.30 o 
  18  12  -5    16092.97    15268.70   1550.89 o 
  19  12  -5     1244.70     1290.16    455.54 o 
  20  12  -5    13411.25    13176.05   1260.36 o 
  21  12  -5     2273.08     1780.94    440.56 o 
  22  12  -5      347.25     -169.21    281.98 o 
  23  12  -5    24111.60    27854.62   2109.29 o 
  24  12  -5    45085.34    46830.85   3813.64 o 
  25  12  -5     7023.55     6501.70   1023.59 o 
  26  12  -5     4530.94     3501.37    747.39 o 
  27  12  -5     1801.67     1494.99    482.65 o 
  28  12  -5       23.19       21.98    348.73 o 
  29  12  -5      173.33       11.93    372.02 o 
  30  12  -5      224.62       44.00    537.63 o 
  31  12  -5      315.60      541.94    273.25 o 
  32  12  -5     1646.88     1441.19    389.41 o 
  33  12  -5      221.48       25.95    314.80 o 
  34  12  -5     1091.40      716.26    298.63 o 
  35  12  -5     3182.95     3137.07    695.62 o 
  36  12  -5     3806.41     4040.60   1170.68 o 
   0  13  -5    32683.65    32501.43   2066.64 o 
   1  13  -5    25778.82    27508.73   1441.44 o 
   2  13  -5    11463.55    11674.52    885.67 o 
   3  13  -5    55291.18    55510.01   1796.43 o 
   4  13  -5     3477.37     3367.91    484.23 o 
   5  13  -5    11154.87    11414.82    943.27 o 
   6  13  -5    15305.73    15123.38   1140.62 o 
   7  13  -5    12620.37    11876.38    983.45 o 
   8  13  -5     1604.23     1805.25    311.17 o 
   9  13  -5    33376.80    34017.21   1760.02 o 
  10  13  -5    20328.83    19875.93   1502.02 o 
  11  13  -5    11544.87    11828.55   1124.33 o 
  12  13  -5    11685.38    11150.74   1108.64 o 
  13  13  -5     1094.68      693.32    295.84 o 
  14  13  -5    13412.61    12691.37   1486.78 o 
  15  13  -5    10798.57     9507.67   1212.12 o 
  16  13  -5      787.16      469.42    193.56 o 
  17  13  -5     1882.77     2363.38    522.40 o 
  18  13  -5     7574.53     7354.05    862.46 o 
  19  13  -5     5070.44     4494.70    696.13 o 
  20  13  -5     6343.75     6190.18    856.64 o 
  21  13  -5    12753.07    11855.16   1204.92 o 
  22  13  -5    11145.77    11209.15   1369.60 o 
  23  13  -5     8575.51     8547.59    991.65 o 
  24  13  -5     1817.99      970.67    670.94 o 
  25  13  -5     8070.48     8613.49   1122.04 o 
  26  13  -5    11648.60    12352.17   1341.51 o 
  27  13  -5     1924.33     1471.83    419.76 o 
  28  13  -5     4306.92     4121.96    656.13 o 
  29  13  -5      991.48     1218.80    377.65 o 
  30  13  -5     1844.76     1135.46    301.63 o 
  31  13  -5     1044.36      914.19    348.05 o 
  32  13  -5       58.91     -138.08    398.68 o 
  33  13  -5      372.78      248.27    185.96 o 
  34  13  -5     1353.07     1341.90    359.15 o 
  35  13  -5     1269.85      741.86    352.52 o 
   1  14  -5     7037.48     7172.65    592.38 o 
   2  14  -5    30300.37    31227.81   1553.30 o 
   3  14  -5      977.41     1384.22    248.14 o 
   4  14  -5    12228.80    12278.30    868.68 o 
   5  14  -5    14674.23    15035.20   1026.85 o 
   6  14  -5     7808.56     7689.85    901.17 o 
   7  14  -5    18992.55    20785.55   1435.37 o 
   8  14  -5     8164.17     8001.52    987.19 o 
   9  14  -5     5773.05     5598.25    859.76 o 
  10  14  -5     2025.22     2134.17    470.98 o 
  11  14  -5     2937.25     2890.50    548.25 o 
  12  14  -5    14286.25    14679.67   1268.25 o 
  13  14  -5    73943.72    77778.98   3841.36 o 
  14  14  -5     1807.30     1797.71    472.42 o 
  15  14  -5    19749.26    20825.77   1739.06 o 
  16  14  -5     1402.59     1160.40    388.79 o 
  17  14  -5     2480.67     2700.31    525.39 o 
  18  14  -5     9701.13     9868.63   1154.12 o 
  19  14  -5     3129.95     2999.79    586.40 o 
  20  14  -5    10215.64     9947.25   1167.10 o 
  21  14  -5     7348.70     6384.31    906.36 o 
  22  14  -5     6392.38     5667.97    755.66 o 
  23  14  -5    14907.90    13403.59   1330.30 o 
  24  14  -5     5306.52     6040.84    848.11 o 
  25  14  -5     9306.35     8994.91   1041.00 o 
  26  14  -5       92.42      163.52    172.08 o 
  27  14  -5        9.13      -56.13    419.23 o 
  28  14  -5     4147.66     3902.32    583.53 o 
  29  14  -5     1595.16     1301.42    344.86 o 
  30  14  -5     1909.06     1428.25    332.92 o 
  31  14  -5     4739.85     4595.30    739.64 o 
  32  14  -5      406.57      479.84    326.02 o 
  33  14  -5     2510.61     2049.67    550.88 o 
   0  15  -5    39467.09    39871.78   2799.69 o 
   1  15  -5    34431.21    33330.86   1141.13 o 
   2  15  -5    41566.77    43468.19   2245.22 o 
   3  15  -5    23407.19    25092.52   1568.92 o 
   4  15  -5     7534.92     7283.56    757.87 o 
   5  15  -5     3635.87     3562.97    558.72 o 
   6  15  -5     6597.11     7788.31    860.93 o 
   7  15  -5     6807.83     7069.85    834.28 o 
   8  15  -5     1735.14     2416.56    592.10 o 
   9  15  -5    12029.54    12344.82   1241.76 o 
  10  15  -5     9085.82     9073.54   1002.17 o 
  11  15  -5     4359.01     4905.49    710.15 o 
  12  15  -5     3865.06     3660.84    666.52 o 
  13  15  -5     3232.73     3290.05    575.51 o 
  14  15  -5       71.49       49.30    335.76 o 
  15  15  -5    29045.95    29667.22   1986.88 o 
  16  15  -5     6284.24     6634.62    804.53 o 
  17  15  -5     4576.19     5318.93    717.43 o 
  18  15  -5    15622.02    16164.97   1611.27 o 
  19  15  -5     8323.81     8483.21   1238.67 o 
  20  15  -5    22667.28    21566.71   2020.46 o 
  21  15  -5     6254.86     5684.18    836.58 o 
  22  15  -5     5829.55     5301.98    728.33 o 
  23  15  -5      473.37      507.55    571.84 o 
  24  15  -5     8169.24     9190.79    945.87 o 
  25  15  -5    10181.16    10035.46   1060.84 o 
  26  15  -5     2340.94     1599.95    376.35 o 
  27  15  -5      345.80      200.63    276.03 o 
  28  15  -5     4242.56     4391.43    651.79 o 
  29  15  -5      498.14      446.88    272.75 o 
  30  15  -5      680.73      767.33    236.38 o 
  31  15  -5     1558.74     1253.96    363.00 o 
   1  16  -5      338.34      116.93    484.13 o 
   2  16  -5    23753.30    24214.96   2050.39 o 
   3  16  -5     3787.12     4017.76    560.68 o 
   4  16  -5    16477.01    17057.55   1279.24 o 
   5  16  -5     1329.60      998.20    256.22 o 
   6  16  -5      112.65      516.11    176.36 o 
   7  16  -5     9810.37     9844.76   1152.36 o 
   8  16  -5    11670.17    12549.61   1579.21 o 
   9  16  -5     1454.34     1542.41    455.62 o 
  10  16  -5    45784.02    44932.36   3600.51 o 
  11  16  -5     4026.56     4527.88    687.24 o 
  12  16  -5     8871.65     9090.48   1025.42 o 
  13  16  -5     4558.75     5392.72    728.64 o 
  14  16  -5     6948.11     7606.58   1009.58 o 
  15  16  -5     5104.68     4754.33    643.90 o 
  16  16  -5     2924.20     2506.33    522.85 o 
  17  16  -5    11098.97    11109.21   1132.71 o 
  18  16  -5    15536.63    16424.33   1811.58 o 
  19  16  -5    12578.44    12461.46   1103.79 o 
  20  16  -5     2918.55     2825.86    664.11 o 
  21  16  -5      518.78      765.34    256.38 o 
  22  16  -5     8149.41     7406.70    857.80 o 
  23  16  -5     6451.29     7064.90    835.05 o 
  24  16  -5     5326.66     3630.39    742.69 o 
  25  16  -5      798.38      772.45    307.83 o 
  26  16  -5     1637.54     1446.49    400.30 o 
  27  16  -5      986.40      402.96    366.84 o 
  28  16  -5     1651.97     1079.42    320.38 o 
  29  16  -5     3630.22     4216.15    773.08 o 
   0  17  -5    36184.72    42924.62   4878.16 o 
   1  17  -5    10801.73    12975.94   1596.72 o 
   2  17  -5      738.89      325.03    598.15 o 
   3  17  -5     7388.08     9005.44   1343.88 o 
   4  17  -5     5793.08     7084.09   1036.68 o 
   5  17  -5    14751.49    16773.21   1686.48 o 
   6  17  -5    13251.35    12842.91   1002.05 o 
   7  17  -5     4574.46     4434.28    582.23 o 
   8  17  -5    28925.59    30495.94   1830.54 o 
   9  17  -5     2323.92     1601.95    387.19 o 
  10  17  -5      208.83      156.11    308.43 o 
  11  17  -5     8618.68     9235.09   1069.09 o 
  12  17  -5    14366.76    17057.03   1460.33 o 
  13  17  -5     4004.05     3646.92    676.52 o 
  14  17  -5     2946.05     2839.28    569.77 o 
  15  17  -5     3013.44     2511.72    510.08 o 
  16  17  -5     3731.85     2250.19    431.95 o 
  17  17  -5     8089.88     7843.53   1105.24 o 
  18  17  -5       15.59      347.22    181.53 o 
  19  17  -5     1901.96     1929.31    499.38 o 
  20  17  -5    12645.86    13449.17   1165.73 o 
  21  17  -5     2826.38     1853.71    411.97 o 
  22  17  -5      472.14     1001.54    410.13 o 
  23  17  -5    13628.38    13192.59   1221.87 o 
  24  17  -5     1890.54     1694.28    425.66 o 
  25  17  -5     9808.89     9896.69    932.20 o 
  26  17  -5     1624.42      679.64    311.55 o 
  27  17  -5      908.45      911.18    313.62 o 
   1  18  -5     1731.34      914.31    371.70 o 
   2  18  -5     4932.43     6011.57   1044.36 o 
   3  18  -5      122.19      140.25    263.41 o 
   4  18  -5     1556.65     1314.47    553.74 o 
   5  18  -5      236.03      491.71    210.75 o 
   6  18  -5     8742.97     9676.48   1207.46 o 
   7  18  -5     3563.18     5463.40    962.39 o 
   8  18  -5     1017.73      950.75    593.68 o 
   9  18  -5     2572.33     2363.36    866.53 o 
  10  18  -5    11219.52    13495.42   1308.21 o 
  11  18  -5     1737.14     2403.82    651.34 o 
  12  18  -5     2881.96     2843.28    544.62 o 
  13  18  -5     1633.43     1353.06    399.94 o 
  14  18  -5     4502.90     5028.44    668.82 o 
  15  18  -5     7532.22     8097.20   1204.24 o 
  16  18  -5     7663.43     7092.58    832.10 o 
  17  18  -5     5240.51     5219.34    723.64 o 
  18  18  -5    11746.25    11069.14   1058.95 o 
  19  18  -5     1825.97     1940.64    523.42 o 
  20  18  -5     3998.28     4254.07    648.90 o 
  21  18  -5     2527.24     1610.89    503.84 o 
  22  18  -5     3487.28     3438.94    614.85 o 
  23  18  -5     2694.47     2068.91    493.69 o 
  24  18  -5     1089.09      681.89    236.65 o 
   0  19  -5    13195.87    19019.72   2464.51 o 
   1  19  -5     8053.63    10971.56   1267.51 o 
   2  19  -5     4132.79     4337.70    782.43 o 
   3  19  -5     1385.73     1168.30    421.86 o 
   4  19  -5       36.29      189.10    263.59 o 
   5  19  -5     3478.86     3434.26    702.51 o 
   6  19  -5     5117.00     7008.45    964.19 o 
   7  19  -5     2623.25     2054.40    851.39 o 
   8  19  -5     4568.92     4728.32    896.98 o 
   9  19  -5     2047.72     2357.79    893.11 o 
  10  19  -5      141.29      581.41    275.44 o 
  11  19  -5     5855.43     6316.34   1038.10 o 
  12  19  -5      497.87      152.91    404.38 o 
  13  19  -5      692.03     1515.54    752.51 o 
  14  19  -5     1628.27     1336.77    421.07 o 
  15  19  -5     1166.45     1158.79    277.35 o 
  16  19  -5     2972.52     2357.16    830.70 o 
  17  19  -5     1862.58     1218.09    332.07 o 
  18  19  -5      878.69      568.79    307.71 o 
  19  19  -5     3470.34     4206.21    700.76 o 
  20  19  -5     2089.33     1001.72    362.70 o 
  21  19  -5     1084.69      514.35    214.07 o 
   1  20  -5     1557.99     2448.34    701.29 o 
   2  20  -5     1394.77     2382.00   1022.64 o 
   3  20  -5     1406.50     1078.28    344.54 o 
   4  20  -5      556.57      849.18    344.65 o 
   5  20  -5     6356.17     7902.91   1122.62 o 
   6  20  -5     1540.43      835.45    311.90 o 
   7  20  -5     1755.36     1868.77    519.72 o 
   8  20  -5     3337.31     4849.40    899.07 o 
   9  20  -5     1165.14     1106.43    392.41 o 
  10  20  -5     1713.31     2280.33    950.72 o 
  11  20  -5     2899.91     3781.84   1070.00 o 
  12  20  -5     2814.47     3543.50    778.39 o 
  13  20  -5     2301.40     2187.99    635.77 o 
  14  20  -5      825.56     1008.20    442.03 o 
  15  20  -5     6052.47     5378.08   1217.35 o 
  16  20  -5      636.12      766.54    510.44 o 
  17  20  -5     3486.61     3736.24   1255.94 o 
   0  21  -5     2250.15     3574.86   1231.38 o 
   1  21  -5     4826.30     6978.81   1043.09 o 
   2  21  -5     2740.47     2600.75    769.62 o 
   3  21  -5     5273.09     6534.90   1179.51 o 
   4  21  -5     1222.93     1035.05    420.98 o 
   5  21  -5     3713.76     4647.32    893.25 o 
   6  21  -5     1671.25     1183.39    487.50 o 
   7  21  -5     3496.70     4190.10    836.06 o 
   8  21  -5     3401.49     3386.35    884.07 o 
   9  21  -5      205.47      627.19    279.20 o 
  10  21  -5      355.94      498.25    251.08 o 
  11  21  -5     1237.11      825.46    347.40 o 
  12  21  -5      255.01      243.82    363.10 o 
   0   0  -4   358795.22   354058.38   6235.83 o 
   2   0  -4    10685.68    10074.10    744.17 o 
   4   0  -4   706264.75   754988.25  11617.04 o 
   6   0  -4   123826.29   126634.34   2733.41 o 
   8   0  -4   291738.56   311035.22   3535.72 o 
  10   0  -4    17763.72    18370.42    725.41 o 
  12   0  -4     4609.16     4248.39    601.43 o 
  14   0  -4    75752.30    70869.97   2138.12 o 
  16   0  -4    42669.98    39596.15   1863.62 o 
  18   0  -4     5379.92     5728.66    741.22 o 
  20   0  -4   150270.02   149424.23   3787.04 o 
  22   0  -4   141706.06   143692.36   3658.06 o 
  24   0  -4     6478.73     5884.00   1114.23 o 
  26   0  -4    10200.64     9993.30   1371.05 o 
  28   0  -4    16179.83    15653.06   1695.39 o 
  30   0  -4    20266.89    19873.23   1755.73 o 
  32   0  -4    35292.96    35428.06   2108.27 o 
  34   0  -4    23597.34    26438.47   2159.55 o 
  36   0  -4    10326.20    10640.87   1115.24 o 
  38   0  -4    10591.14    11532.93   1034.55 o 
  40   0  -4    12415.07    12708.61   1118.82 o 
  42   0  -4      324.96     -151.05    263.50 o 
  44   0  -4     2706.75     3813.14    717.09 o 
   1   1  -4    11457.40    13796.88    537.21 o 
   2   1  -4    69523.01    76641.95  18312.82 o 
   3   1  -4   250325.34   269366.50   2401.20 o 
   4   1  -4   100967.02   109065.03   1672.00 o 
   5   1  -4   142536.38   132472.78   2458.99 o 
   6   1  -4    31295.20    32070.59    859.47 o 
   7   1  -4   158415.66   181283.72   2055.97 o 
   8   1  -4    30799.27    27695.75    749.27 o 
   9   1  -4    70054.43    70495.90   1945.80 o 
  10   1  -4   111082.02   114786.27   1765.99 o 
  11   1  -4    38124.89    35053.73   1159.91 o 
  12   1  -4    18626.38    17943.26    609.60 o 
  13   1  -4    83341.84    82612.86   1917.26 o 
  14   1  -4    40345.86    40479.30   1343.33 o 
  15   1  -4     6938.36     8003.55    639.35 o 
  16   1  -4    10854.99     9487.32    755.97 o 
  17   1  -4    57418.25    54093.41   1701.51 o 
  18   1  -4   138673.27   139901.50   2517.45 o 
  19   1  -4     5205.79     5741.18    544.13 o 
  20   1  -4    45997.56    45293.49   1628.75 o 
  21   1  -4    71959.83    70874.41   1813.55 o 
  22   1  -4    15262.35    13836.75    825.06 o 
  23   1  -4     2856.73     2088.59    356.59 o 
  24   1  -4     2990.21     3540.72    503.71 o 
  25   1  -4     4391.55     4328.26    602.98 o 
  26   1  -4     1962.65     1263.39    332.48 o 
  27   1  -4    33072.45    33718.39   1536.27 o 
  28   1  -4    28834.24    29219.19   1767.20 o 
  29   1  -4    12627.80    13352.70    940.04 o 
  30   1  -4    33214.45    32950.05   1261.13 o 
  31   1  -4     2525.34     2464.23    429.72 o 
  32   1  -4     7933.25     8139.54    703.17 o 
  33   1  -4    10111.50    11468.61    981.54 o 
  34   1  -4     6510.01     6424.04    655.18 o 
  35   1  -4     7977.13     9506.52    775.00 o 
  36   1  -4     3430.39     3732.19    552.99 o 
  37   1  -4    11825.90    12430.37    972.40 o 
  38   1  -4     7849.84     8165.78    739.12 o 
  39   1  -4     5585.93     7065.41    667.19 o 
  40   1  -4     3451.69     3776.00    476.76 o 
  41   1  -4      347.21      313.61    144.41 o 
  42   1  -4     2902.38     3113.22    418.38 o 
  43   1  -4      893.17      801.93    173.96 o 
  44   1  -4      995.70      740.44    215.20 o 
   0   2  -4     6350.94     4628.55    374.94 o 
   1   2  -4   135020.88   144753.52   3950.60 o 
   2   2  -4    68555.23    72847.55   1736.29 o 
   3   2  -4   327282.94   359543.44   6348.09 o 
   4   2  -4   191402.53   195592.84  49674.40 o 
   5   2  -4    44108.75    44437.86    943.45 o 
   6   2  -4   367112.25   368726.59   2658.30 o 
   7   2  -4    59765.48    60264.14   1181.31 o 
   8   2  -4   336716.72   353199.97   3683.24 o 
   9   2  -4    25546.71    27196.69    736.84 o 
  10   2  -4    86836.40    82139.98   1730.21 o 
  11   2  -4    11764.82    11562.17    551.16 o 
  12   2  -4   148612.08   156822.09   2759.43 o 
  13   2  -4    28391.98    27299.94    916.24 o 
  14   2  -4    47673.89    47092.93   1489.82 o 
  15   2  -4    64266.72    62823.10   1978.36 o 
  16   2  -4   108392.38   103623.91   2055.27 o 
  17   2  -4    53795.77    54262.73   1856.52 o 
  18   2  -4    45244.92    42555.16   1510.46 o 
  19   2  -4   170716.11   169676.66   3047.82 o 
  20   2  -4   108087.15   106634.01   2098.47 o 
  21   2  -4   104771.16   103926.09   2583.48 o 
  22   2  -4    12147.23    11151.14    723.67 o 
  23   2  -4     2991.44     2755.61    429.66 o 
  24   2  -4    16706.13    16801.72   1079.00 o 
  25   2  -4    19718.13    19420.21   1230.06 o 
  26   2  -4    11604.32    11087.73    863.48 o 
  27   2  -4    14719.74    15708.08   1112.66 o 
  28   2  -4    34985.81    36338.23   1657.31 o 
  29   2  -4    39067.06    39835.04   1446.35 o 
  30   2  -4      563.58      640.14    189.99 o 
  31   2  -4     3506.97     3545.75    457.35 o 
  32   2  -4     2754.37     2854.04    396.17 o 
  33   2  -4    12293.67    13850.94   1059.63 o 
  34   2  -4     3686.84     3727.25    543.48 o 
  35   2  -4     3059.34     3685.06    485.60 o 
  36   2  -4     7228.27     7578.33    708.76 o 
  37   2  -4     7267.26     7198.43    664.99 o 
  38   2  -4     3003.65     3151.55    434.67 o 
  39   2  -4     2224.78     2442.93    495.71 o 
  40   2  -4     3806.94     4338.22    496.06 o 
  41   2  -4     1219.72      843.64    263.85 o 
  42   2  -4      605.53      716.66    167.47 o 
  43   2  -4     1016.11      967.32    200.43 o 
  44   2  -4      156.32      379.43    166.05 o 
   1   3  -4   189021.41   179723.86   2489.52 o 
   2   3  -4   101550.88   113106.30   2121.20 o 
   3   3  -4    91209.37    97277.63   1633.80 o 
   4   3  -4   386120.19   400625.53   3720.29 o 
   5   3  -4   261920.80   243970.08   4720.74 o 
   6   3  -4   110806.91   114520.41   1888.29 o 
   7   3  -4   124908.16   123678.03   1900.76 o 
   8   3  -4    71934.21    73137.76   1557.92 o 
   9   3  -4    31206.85    28771.34    956.03 o 
  10   3  -4     8682.73     8269.22    658.07 o 
  11   3  -4    41076.14    40786.03   1346.60 o 
  12   3  -4    16788.73    16587.66    570.41 o 
  13   3  -4   114976.48   112772.39   2003.64 o 
  14   3  -4   124135.84   125909.53   2234.32 o 
  15   3  -4    13327.42    12425.23   1005.12 o 
  16   3  -4    69797.69    67875.10   1577.47 o 
  17   3  -4     7382.82     6277.10    490.25 o 
  18   3  -4    94725.61    93846.94   2285.55 o 
  19   3  -4     3438.37     2948.50    320.66 o 
  20   3  -4    15886.74    16236.73    948.10 o 
  21   3  -4    44543.91    44170.41   1453.89 o 
  22   3  -4     4848.53     4871.19    770.53 o 
  23   3  -4     7122.08     6918.36    805.46 o 
  24   3  -4    12873.55    11816.28   1158.77 o 
  25   3  -4     6008.95     6666.22    760.54 o 
  26   3  -4     9170.79     9158.19    796.97 o 
  27   3  -4    12701.27    11399.58    879.28 o 
  28   3  -4    15750.08    15918.88   1002.38 o 
  29   3  -4     5535.19     5590.20    573.07 o 
  30   3  -4     5740.44     6077.95    630.79 o 
  31   3  -4     4147.14     4627.91    546.40 o 
  32   3  -4    23103.07    22702.93   1326.93 o 
  33   3  -4    10069.25     9046.81    781.09 o 
  34   3  -4     9859.10    10651.69    838.46 o 
  35   3  -4    14815.42    14682.87    964.34 o 
  36   3  -4    10294.83    10762.70    798.79 o 
  37   3  -4     1366.63      919.85    267.66 o 
  38   3  -4     8586.06     9076.10    950.58 o 
  39   3  -4     1015.39      921.26    203.24 o 
  40   3  -4     8675.80     9736.50    680.23 o 
  41   3  -4     3690.89     3110.92    407.60 o 
  42   3  -4      428.57      340.32    166.57 o 
  43   3  -4      257.79      409.63    149.18 o 
   0   4  -4   121270.19   119408.95   3162.39 o 
   1   4  -4    12855.41    11458.83    531.99 o 
   2   4  -4    53034.38    56593.98   1209.81 o 
   3   4  -4   136951.34   139726.23   2035.07 o 
   4   4  -4   206942.00   206369.77   2146.89 o 
   5   4  -4   276963.53   293421.72   2619.51 o 
   6   4  -4   290225.19   328542.34   2923.31 o 
   7   4  -4   245117.44   243550.13   3173.11 o 
   8   4  -4    45058.59    46585.13   1463.25 o 
   9   4  -4    21829.74    20053.31    741.62 o 
  10   4  -4   237690.77   237756.17   3280.30 o 
  11   4  -4    18436.61    17666.61    674.88 o 
  12   4  -4   279116.41   288380.84   3973.11 o 
  13   4  -4   174239.17   182951.67   2560.99 o 
  14   4  -4    17297.80    17692.60    701.86 o 
  15   4  -4   152164.91   153608.66   3012.41 o 
  16   4  -4    37618.34    35499.85   1301.53 o 
  17   4  -4    67349.02    65040.36   1663.69 o 
  18   4  -4    34832.22    34042.77   1227.62 o 
  19   4  -4     4300.52     4117.99    461.15 o 
  20   4  -4    72068.52    71869.73   1836.13 o 
  21   4  -4    16640.80    16557.27   1066.74 o 
  22   4  -4    44487.93    42821.61   1851.81 o 
  23   4  -4    62078.26    61451.17   2029.07 o 
  24   4  -4    17655.61    18300.97   1593.65 o 
  25   4  -4    39049.87    38104.00   1600.85 o 
  26   4  -4    44691.63    43499.69   2128.49 o 
  27   4  -4    12123.68    11850.66    998.47 o 
  28   4  -4     1102.59      912.29    178.80 o 
  29   4  -4    13383.02    12710.77    990.15 o 
  30   4  -4      865.57      693.77    145.51 o 
  31   4  -4    15052.57    14821.69    907.46 o 
  32   4  -4     2286.73     2097.09    369.81 o 
  33   4  -4     6934.00     6981.17    660.30 o 
  34   4  -4    15416.76    17362.06   1096.20 o 
  35   4  -4     2454.80     2073.97    431.40 o 
  36   4  -4     2074.96     2220.25    330.62 o 
  37   4  -4     2866.02     3277.26    416.08 o 
  38   4  -4     3474.24     3632.97    484.14 o 
  39   4  -4      434.74      590.46    177.11 o 
  40   4  -4      717.71      586.77    169.69 o 
  41   4  -4     1017.32     1173.19    220.12 o 
  42   4  -4     2362.17     2498.63    376.22 o 
  43   4  -4      307.29      335.24    196.43 o 
   1   5  -4    21289.51    19529.71    528.72 o 
   2   5  -4     1708.51     2794.16    181.33 o 
   3   5  -4     3184.54     3120.32    346.54 o 
   4   5  -4   157485.22   169219.83   5174.59 o 
   5   5  -4    45959.07    48228.16   1662.18 o 
   6   5  -4   130802.55   131215.00   2527.65 o 
   7   5  -4    56344.42    54873.54   1885.66 o 
   8   5  -4    19969.21    18598.86    626.80 o 
   9   5  -4    58058.83    61465.74   1925.86 o 
  10   5  -4   155344.11   156416.61   2746.00 o 
  11   5  -4    54632.54    54844.20   1726.73 o 
  12   5  -4   107038.48   104199.66   2037.35 o 
  13   5  -4    15901.43    13945.66   1011.66 o 
  14   5  -4   142589.42   136594.64   2442.69 o 
  15   5  -4    43486.27    42253.79   1896.02 o 
  16   5  -4    71952.45    70107.63   1623.56 o 
  17   5  -4    32017.83    30548.91   1365.28 o 
  18   5  -4     4094.60     3721.50    399.65 o 
  19   5  -4   173694.94   170647.20   3041.09 o 
  20   5  -4    23928.09    24046.54   1350.57 o 
  21   5  -4    35541.74    35301.00   1664.79 o 
  22   5  -4    16483.66    14541.05   1031.92 o 
  23   5  -4    51299.77    49474.36   2054.53 o 
  24   5  -4     6951.52     6113.33    704.22 o 
  25   5  -4    14416.68    14718.93    968.35 o 
  26   5  -4     3424.43     2966.66    482.27 o 
  27   5  -4     3076.18     2843.10    460.88 o 
  28   5  -4    11971.89    11451.54    771.82 o 
  29   5  -4    11877.00    12849.07   1053.75 o 
  30   5  -4     9261.22     9359.64    759.84 o 
  31   5  -4     4704.16     4803.83    519.58 o 
  32   5  -4     5997.98     5759.93    572.74 o 
  33   5  -4     2721.72     3337.20    415.88 o 
  34   5  -4      303.48      310.51    152.31 o 
  35   5  -4    10278.49    11439.41    827.52 o 
  36   5  -4      103.40      134.50    208.14 o 
  37   5  -4    22015.14    24169.98   1526.71 o 
  38   5  -4     8210.37     8996.36    685.88 o 
  39   5  -4     3646.35     3600.59    402.94 o 
  40   5  -4      694.45      400.61    139.88 o 
  41   5  -4     3181.09     2921.76    479.63 o 
  42   5  -4     1860.84     1932.68    365.06 o 
  43   5  -4      331.98      393.19    347.37 o 
   0   6  -4    80468.95    83708.55   2477.69 o 
   1   6  -4    96299.59    97723.78   2140.98 o 
   2   6  -4    84369.91    85622.19   2544.52 o 
   3   6  -4    36564.75    36758.93   1329.54 o 
   4   6  -4    20824.46    20021.43    736.43 o 
   5   6  -4    70103.69    68674.62   1774.50 o 
   6   6  -4    16582.29    15874.41    603.46 o 
   7   6  -4    46501.75    50663.99   1748.94 o 
   8   6  -4    92689.39    90077.26   2080.36 o 
   9   6  -4    72581.45    69285.95   1616.89 o 
  10   6  -4    11957.69    11769.11    504.82 o 
  11   6  -4     8667.63     9729.20    766.74 o 
  12   6  -4   144112.83   142928.30   2549.87 o 
  13   6  -4     8633.46     8109.83    683.45 o 
  14   6  -4     6965.60     6040.67    534.73 o 
  15   6  -4    10271.78    10002.47    831.87 o 
  16   6  -4    83837.07    83052.49   2097.87 o 
  17   6  -4     1374.18     1594.25    171.51 o 
  18   6  -4   105438.41   101711.39   2019.94 o 
  19   6  -4       88.02      349.51    100.28 o 
  20   6  -4     6594.53     6525.49    803.43 o 
  21   6  -4    24195.75    23347.78    985.24 o 
  22   6  -4    35807.63    34111.07   1423.56 o 
  23   6  -4     2932.74     3044.11    504.78 o 
  24   6  -4    38804.59    38348.32   1725.27 o 
  25   6  -4    24631.55    23797.81   1309.09 o 
  26   6  -4     6254.18     5984.07    595.05 o 
  27   6  -4    24013.05    22600.50   1122.47 o 
  28   6  -4     8541.23     7064.01    668.09 o 
  29   6  -4    13673.23    13788.59   1158.74 o 
  30   6  -4    19858.74    21428.57   1369.67 o 
  31   6  -4     6054.53     5969.75    651.68 o 
  32   6  -4     4260.53     4704.05    523.39 o 
  33   6  -4    10345.26    11119.12    859.65 o 
  34   6  -4     4793.30     4337.20    545.98 o 
  35   6  -4     6231.56     6496.44    761.78 o 
  36   6  -4     4736.40     5010.35    520.19 o 
  37   6  -4     1343.23     1237.70    228.46 o 
  38   6  -4     1606.37     1300.72    242.51 o 
  39   6  -4     4235.25     4235.24    549.58 o 
  40   6  -4     1025.40      981.91    255.82 o 
  41   6  -4      762.37      456.37    236.32 o 
  42   6  -4     4769.37     5657.23    736.83 o 
   1   7  -4     4544.36     5125.51    498.73 o 
   2   7  -4    14173.07    13671.49    520.52 o 
   3   7  -4    57063.79    60277.39   2068.86 o 
   4   7  -4   107349.63   108265.26   2098.55 o 
   5   7  -4    60243.63    62071.57   2131.95 o 
   6   7  -4    28126.94    27696.55   1017.56 o 
   7   7  -4    11386.96    10456.61    929.47 o 
   8   7  -4     6975.02     6667.09    621.51 o 
   9   7  -4    41587.43    40919.67   1442.59 o 
  10   7  -4    28376.09    27386.22   1229.34 o 
  12   7  -4    93646.23    93143.19   2403.21 o 
  13   7  -4   158530.89   158801.03   2829.89 o 
  14   7  -4    58315.28    56917.69   1329.17 o 
  15   7  -4    33700.02    32740.27   1411.52 o 
  16   7  -4    33720.69    31362.67   1348.75 o 
  17   7  -4     5254.02     5030.08    443.58 o 
  18   7  -4    18579.72    17600.06   1113.92 o 
  19   7  -4     4761.63     4047.77    552.11 o 
  20   7  -4       95.65      264.67     77.18 o 
  21   7  -4    44687.43    44852.46   1866.36 o 
  22   7  -4     3164.79     3030.79    453.97 o 
  23   7  -4     1767.15     1590.26    263.86 o 
  24   7  -4     8372.39     7270.74    655.98 o 
  25   7  -4     3064.33     3327.57    500.74 o 
  26   7  -4     1090.68     1008.41    209.11 o 
  27   7  -4    26139.65    27520.14   1198.20 o 
  28   7  -4     7389.88     7405.88    710.01 o 
  29   7  -4    14894.63    14992.10    989.04 o 
  30   7  -4    19632.24    20518.07   1207.82 o 
  31   7  -4    10362.92    10425.26    987.70 o 
  32   7  -4    12127.75    11144.32    843.08 o 
  33   7  -4     1278.51     1157.72    279.96 o 
  34   7  -4     5438.57     5153.43    546.52 o 
  35   7  -4     8811.81     9971.07   1250.14 o 
  36   7  -4      209.69      187.48    129.47 o 
  37   7  -4     2389.64     1882.04    543.08 o 
  38   7  -4     1532.66     1120.61    286.71 o 
  39   7  -4      471.43      510.59    341.13 o 
  40   7  -4       96.01      231.93    221.78 o 
  41   7  -4     3940.23     4202.83    714.93 o 
  42   7  -4     2172.66     2032.27    472.03 o 
   0   8  -4   114843.59   115667.88   3537.15 o 
   1   8  -4   155583.83   161494.06   3468.74 o 
   2   8  -4    78357.46    75434.84   1747.45 o 
   3   8  -4    29101.70    29094.52   1066.37 o 
   4   8  -4   125213.14   126785.41   2478.77 o 
   5   8  -4    13630.91    15298.94   1150.31 o 
   6   8  -4    79847.25    81749.21   2297.15 o 
   7   8  -4     3421.40     3372.60    384.36 o 
   8   8  -4    24828.74    24587.09   1099.28 o 
   9   8  -4    12023.01    11545.59   1035.65 o 
  10   8  -4    26930.60    25832.36   1162.60 o 
  11   8  -4    76063.47    74623.67   1889.08 o 
  12   8  -4    50445.69    50495.59   1796.61 o 
  13   8  -4    59504.10    58250.09   2072.70 o 
  14   8  -4    47722.27    45667.71   1484.63 o 
  15   8  -4    22838.17    20894.99   1202.53 o 
  16   8  -4    26766.94    25267.54   1054.02 o 
  17   8  -4    25410.76    24359.56   1020.32 o 
  18   8  -4     4746.51     4597.08    667.96 o 
  19   8  -4    89534.09    91666.27   2050.46 o 
  20   8  -4      610.18      555.67    178.56 o 
  21   8  -4    30197.93    28533.27   1192.23 o 
  22   8  -4    48407.94    47562.32   1928.01 o 
  23   8  -4    13533.39    12967.18    963.25 o 
  24   8  -4      721.70      411.75    151.66 o 
  25   8  -4    25672.07    24179.58   1175.46 o 
  26   8  -4     2853.96     2747.46    383.80 o 
  27   8  -4    17899.98    17072.69   1139.33 o 
  28   8  -4    16764.51    17333.63   1050.83 o 
  29   8  -4    39079.18    39087.81   1740.20 o 
  30   8  -4     4398.49     4528.01    520.72 o 
  31   8  -4    28343.60    29857.19   1750.00 o 
  32   8  -4       81.67      300.06    172.55 o 
  33   8  -4     2665.28     2586.07    503.03 o 
  34   8  -4     1480.65     1408.19    366.98 o 
  35   8  -4      279.15      292.65    275.63 o 
  36   8  -4     1427.34     1682.40    491.22 o 
  37   8  -4      600.21      826.02    334.42 o 
  38   8  -4      605.68      259.58    298.09 o 
  39   8  -4     8719.40    10020.30   1052.91 o 
  40   8  -4     1338.16     1631.91    506.45 o 
  41   8  -4     3385.49     4347.15    691.18 o 
   1   9  -4   107569.44   109696.67   2154.15 o 
   2   9  -4    86099.16    87687.70   2199.75 o 
   3   9  -4   147388.02   148867.72   2903.63 o 
   4   9  -4    23386.24    21914.80    984.67 o 
   5   9  -4    36666.27    36726.83   1296.47 o 
   6   9  -4    31740.42    31565.99   1382.92 o 
   7   9  -4   133186.09   136294.78   2669.52 o 
   8   9  -4    19681.85    19296.10   1447.78 o 
   9   9  -4    12904.42    12971.44    905.24 o 
  10   9  -4    83209.34    84427.18   2331.97 o 
  11   9  -4   123116.73   126191.71   2473.16 o 
  12   9  -4    27710.43    26087.38   1318.41 o 
  13   9  -4    10501.27     9535.69    689.32 o 
  14   9  -4    33118.04    31895.08   1445.54 o 
  15   9  -4    13469.17    13212.97   1387.77 o 
  16   9  -4    30599.41    29035.81   1204.82 o 
  17   9  -4    14849.58    15117.42    965.45 o 
  18   9  -4    28601.87    27605.67   1142.06 o 
  19   9  -4    13590.29    12242.57    889.32 o 
  20   9  -4    32178.24    31619.37   1528.30 o 
  21   9  -4    35748.87    33641.38   1514.29 o 
  22   9  -4      796.06      791.63    164.03 o 
  23   9  -4    12091.64    11898.34    793.87 o 
  24   9  -4    14928.76    13749.68   1010.67 o 
  25   9  -4    11650.51    11202.53    966.40 o 
  26   9  -4     2713.15     1991.49    329.58 o 
  27   9  -4    35874.08    36303.96   1993.05 o 
  28   9  -4     9673.53     8345.30    974.19 o 
  29   9  -4     8731.98     7529.87    834.21 o 
  30   9  -4     3997.04     3374.15    745.88 o 
  31   9  -4     3836.90     3930.09    757.73 o 
  32   9  -4     5697.19     6249.35    870.14 o 
  33   9  -4     1219.68      964.18    331.24 o 
  34   9  -4     1030.55      704.62    306.43 o 
  35   9  -4     2943.24     3234.71    737.44 o 
  36   9  -4     3708.09     4212.82   1122.66 o 
  37   9  -4     6643.38     8331.25   1199.29 o 
  38   9  -4     4362.09     4250.30    769.78 o 
  39   9  -4     7696.64     9111.24   1336.98 o 
  40   9  -4     1887.41     1848.45    453.66 o 
   0  10  -4     2353.69     2791.70    465.32 o 
   1  10  -4   241779.41   245004.11   4714.81 o 
   2  10  -4    40809.61    42485.68   1511.96 o 
   3  10  -4    38530.51    36818.41   1620.42 o 
   4  10  -4     1078.22     1151.83    134.19 o 
   5  10  -4   171372.58   177039.63   3426.87 o 
   6  10  -4    18447.37    19577.78   1230.29 o 
   7  10  -4    36437.67    38956.20   1529.81 o 
   8  10  -4    58663.73    59483.48   1885.33 o 
   9  10  -4   107339.13   110167.57   2165.93 o 
  10  10  -4    10610.55    10979.51    718.40 o 
  11  10  -4    71702.34    71362.86   2324.77 o 
  12  10  -4    10288.26    10119.31   1138.33 o 
  13  10  -4   110342.37   112964.30   2511.72 o 
  14  10  -4    40849.09    41397.14   1750.24 o 
  15  10  -4     9199.27     8407.92    872.34 o 
  16  10  -4     7251.58     6928.08    778.72 o 
  17  10  -4     9475.41     8950.26    930.02 o 
  18  10  -4     1598.42     1105.67    231.78 o 
  19  10  -4    11223.53    10833.19    834.11 o 
  20  10  -4     5361.04     5152.71    579.36 o 
  21  10  -4      881.15      911.24    178.34 o 
  22  10  -4    21523.46    21290.10   1288.67 o 
  23  10  -4     5559.92     5319.18    748.40 o 
  24  10  -4    12956.15    12469.70   1258.20 o 
  25  10  -4    27855.01    27549.51   1639.36 o 
  26  10  -4     3602.03     2958.08    891.08 o 
  27  10  -4    47340.11    47907.20   3027.59 o 
  28  10  -4     2192.92     1330.14    520.27 o 
  29  10  -4    10413.37     8587.50   1139.45 o 
  30  10  -4     3296.44     3778.79    607.05 o 
  31  10  -4        6.78     -318.74    318.74 o 
  32  10  -4     6142.71     6444.56    885.58 o 
  33  10  -4      354.45      646.12    270.46 o 
  34  10  -4     1201.94     1438.24    378.58 o 
  35  10  -4     1623.40     1534.08    411.66 o 
  36  10  -4     2057.80     1717.31    423.93 o 
  37  10  -4      892.55      600.05    507.68 o 
  38  10  -4     1082.32      784.81    341.71 o 
  39  10  -4      482.64        9.76    368.47 o 
   1  11  -4     8266.10     7988.38    679.34 o 
   2  11  -4     3586.97     3311.93    273.96 o 
   3  11  -4    88844.39    89422.52   2460.59 o 
   4  11  -4    52218.65    54446.22   1929.14 o 
   5  11  -4     4801.40     4849.60    459.08 o 
   6  11  -4    50854.82    50581.35   2274.65 o 
   7  11  -4    16051.21    15861.47   1098.99 o 
   8  11  -4    10584.15     9999.66    995.79 o 
   9  11  -4     3659.07     4288.75    618.77 o 
  10  11  -4     7137.57     7725.27    781.35 o 
  11  11  -4    21327.00    22023.66   1022.01 o 
  12  11  -4    73959.43    74517.87   1876.42 o 
  13  11  -4    25176.82    24590.74   1138.61 o 
  14  11  -4     1435.67     1455.16    365.55 o 
  15  11  -4    79019.80    77800.38   1961.49 o 
  16  11  -4    27238.94    25926.14   1560.24 o 
  17  11  -4    53707.02    53399.97   2281.17 o 
  18  11  -4     3560.70     3044.23    807.49 o 
  19  11  -4     8221.82     8172.09    857.50 o 
  20  11  -4    35936.22    35362.22   1846.03 o 
  21  11  -4      527.83      396.66    345.23 o 
  22  11  -4     9774.62     9868.15   1251.99 o 
  23  11  -4     8461.41     7906.48   1048.72 o 
  24  11  -4    32118.58    31126.82   1647.24 o 
  25  11  -4    14193.34    14328.07   1354.71 o 
  26  11  -4     8011.69     6862.37   1286.15 o 
  27  11  -4    10408.63    10979.98   1327.12 o 
  28  11  -4     1898.53     1776.32    592.43 o 
  29  11  -4      966.75      992.02    407.43 o 
  30  11  -4     1039.82      708.22    307.29 o 
  31  11  -4     1378.00     1274.20    350.85 o 
  32  11  -4     5488.02     5680.85    786.15 o 
  33  11  -4     2958.51     3855.49    703.23 o 
  34  11  -4     1003.50      429.74    348.05 o 
  35  11  -4     4058.46     2635.45    818.44 o 
  36  11  -4     4853.58     4522.38    833.87 o 
  37  11  -4     4641.43     4594.95    775.81 o 
  38  11  -4     2813.67     2611.04    630.69 o 
   0  12  -4    25592.68    26444.69   1546.67 o 
   1  12  -4     2519.59     2315.98    291.54 o 
   2  12  -4    54414.50    56049.28   1672.40 o 
   3  12  -4    11613.06    11740.18   1162.89 o 
   4  12  -4     7624.50     7504.74    942.45 o 
   5  12  -4    30956.23    30254.14   1365.05 o 
   6  12  -4    67153.07    70565.05   2295.76 o 
   7  12  -4     5513.41     5190.12    773.25 o 
   8  12  -4    24379.17    23692.31   1149.03 o 
   9  12  -4    14044.16    15002.65   1133.01 o 
  10  12  -4    18661.13    18608.61   1273.40 o 
  11  12  -4     8903.42     9012.17    926.92 o 
  12  12  -4    10319.23    10912.12   1067.50 o 
  13  12  -4    28821.25    29526.38   2369.64 o 
  14  12  -4    76810.01    77323.87   3258.49 o 
  15  12  -4    32748.14    31956.85   2063.30 o 
  16  12  -4      714.20      575.98    457.12 o 
  17  12  -4     6013.71     5486.43    819.58 o 
  18  12  -4     6970.75     6334.03    821.73 o 
  19  12  -4     7539.76     6898.07    982.36 o 
  20  12  -4    16107.80    15378.30   1563.96 o 
  21  12  -4     8897.94     8385.96   1203.54 o 
  22  12  -4      369.65      113.39    226.83 o 
  23  12  -4     8694.52     8493.02   1056.39 o 
  24  12  -4    10353.43    10047.52   1371.40 o 
  25  12  -4     6855.15     7362.03   1083.63 o 
  26  12  -4    32137.52    33279.96   2245.19 o 
  27  12  -4     6992.37     7022.65   1400.11 o 
  28  12  -4    30026.87    30856.78   2199.76 o 
  29  12  -4      846.39      886.55    408.82 o 
  30  12  -4     3217.19     2130.12    516.84 o 
  31  12  -4      577.20      690.72    384.00 o 
  32  12  -4     2385.41     1854.15    511.86 o 
  33  12  -4     1407.28     1139.16    372.39 o 
  34  12  -4     4045.63     5308.55   1355.01 o 
  35  12  -4      595.46      232.87    314.73 o 
  36  12  -4      447.62      631.29    257.40 o 
  37  12  -4      150.15      409.78    294.17 o 
   1  13  -4     3618.90     2825.33    394.44 o 
   2  13  -4     5090.22     5219.69    653.36 o 
   3  13  -4     2105.04     2418.69    343.80 o 
   4  13  -4      792.49     1004.62    227.46 o 
   5  13  -4      245.83      223.00     88.14 o 
   6  13  -4     6533.28     6282.64    749.55 o 
   7  13  -4    36522.75    38322.08   2089.03 o 
   8  13  -4     5955.24     5843.53    704.89 o 
   9  13  -4     5223.93     5519.88    887.47 o 
  10  13  -4    23669.54    23593.57   1827.87 o 
  11  13  -4     5580.42     6420.09   1026.18 o 
  12  13  -4      203.45      104.26    192.40 o 
  13  13  -4    50078.84    48511.12   2473.56 o 
  14  13  -4    13867.03    13910.21   1293.06 o 
  15  13  -4     3476.59     3382.35    653.77 o 
  16  13  -4    26761.63    26180.24   3027.44 o 
  17  13  -4     8311.69     8529.82   1293.47 o 
  18  13  -4     5487.08     5899.56    807.53 o 
  19  13  -4    12729.77    11973.90   1413.51 o 
  20  13  -4      620.56      521.22    235.65 o 
  21  13  -4     3244.97     3728.80    619.62 o 
  22  13  -4     5530.27     5257.46    800.02 o 
  23  13  -4     8907.09     8398.51   1060.53 o 
  24  13  -4    10291.25    10744.59   1127.93 o 
  25  13  -4     3401.07     2336.66    524.85 o 
  26  13  -4     6317.91     6923.95   1183.43 o 
  27  13  -4    10374.52    12268.40   1287.50 o 
  28  13  -4     1043.91     1090.73    485.02 o 
  29  13  -4     2773.01     1790.35    461.40 o 
  30  13  -4      231.16      472.26    328.79 o 
  31  13  -4     6477.76     6921.04    872.53 o 
  32  13  -4      223.04      883.74    466.59 o 
  33  13  -4     3422.82     3140.01    645.42 o 
  34  13  -4     1453.64     1039.41    304.80 o 
  35  13  -4     2955.30     2431.07    627.22 o 
   0  14  -4    16136.52    16031.52   1428.43 o 
   1  14  -4    10772.23    11110.24    838.84 o 
   2  14  -4     2332.49     2258.68    364.53 o 
   3  14  -4    15479.41    14311.71    979.07 o 
   4  14  -4     2700.78     2704.84    385.80 o 
   5  14  -4    18208.14    17907.32   1894.34 o 
   6  14  -4     3794.12     4229.58    833.78 o 
   7  14  -4      134.44      312.17    131.90 o 
   8  14  -4     3052.32     3488.45    715.98 o 
   9  14  -4     6155.18     5395.87    867.92 o 
  10  14  -4     5737.11     5789.36    697.29 o 
  11  14  -4      484.38      584.05    248.38 o 
  12  14  -4    11286.12    11253.96   1368.00 o 
  13  14  -4    11896.32    12856.65   1454.48 o 
  14  14  -4     9352.02     9325.80   1131.82 o 
  15  14  -4    39939.11    38629.06   1982.73 o 
  16  14  -4     3303.46     3027.40    575.38 o 
  17  14  -4     4588.76     4267.88    646.53 o 
  18  14  -4    12828.52    12662.48   1509.86 o 
  19  14  -4     2662.27     2701.45    581.38 o 
  20  14  -4     3617.36     4092.70    651.21 o 
  21  14  -4    27378.64    29581.52   1987.32 o 
  22  14  -4     2268.37     2081.36    891.08 o 
  23  14  -4    27811.53    29686.95   2090.17 o 
  24  14  -4     1778.28     1416.78    406.70 o 
  25  14  -4    22540.32    24173.52   1787.55 o 
  26  14  -4      281.49      257.03    304.94 o 
  27  14  -4     2353.86     2223.36    509.99 o 
  28  14  -4      569.88      551.74    244.16 o 
  29  14  -4      603.76      396.33    208.32 o 
  30  14  -4     1613.40      578.62    689.36 o 
  31  14  -4     5135.57     5285.34    798.17 o 
  32  14  -4     1734.80     1384.39    502.01 o 
  33  14  -4     4032.63     3791.69    688.14 o 
  34  14  -4       14.81      228.75    667.96 o 
   1  15  -4     1953.89     1932.13    297.76 o 
   2  15  -4    18371.63    19572.62   1695.00 o 
   3  15  -4    22890.44    22093.89   1380.97 o 
   4  15  -4      290.28       83.23    199.05 o 
   5  15  -4    14202.87    14459.06   1434.45 o 
   6  15  -4     2896.91     2720.45    536.49 o 
   7  15  -4    14216.56    14859.00   1487.23 o 
   8  15  -4      510.03      459.44    198.90 o 
   9  15  -4    14466.83    14056.92   1487.18 o 
  10  15  -4    45615.10    50313.38   2528.35 o 
  11  15  -4     3434.27     3482.81    592.15 o 
  12  15  -4    13879.22    13769.89   1219.11 o 
  13  15  -4    14406.18    14175.00   1246.77 o 
  14  15  -4      728.45      648.17    267.46 o 
  15  15  -4     9397.28     9220.00   1083.05 o 
  16  15  -4     5668.63     5705.96    817.05 o 
  17  15  -4     4401.45     4161.75    696.73 o 
  18  15  -4     5480.81     5427.92    737.57 o 
  19  15  -4     6240.82     5515.34    727.64 o 
  20  15  -4     4370.00     5123.28    666.68 o 
  21  15  -4     3090.60     2582.51    614.06 o 
  22  15  -4     1888.85     1774.65    439.54 o 
  23  15  -4    17398.87    17072.37   1323.36 o 
  24  15  -4      208.36      339.70    385.90 o 
  25  15  -4     7943.46     7579.79    922.72 o 
  26  15  -4       25.02      185.58    211.64 o 
  27  15  -4      178.31      -15.42    329.60 o 
  28  15  -4     1460.28     1650.44    466.02 o 
  29  15  -4     5992.02     6802.23    802.42 o 
  30  15  -4     3171.26     2375.31    542.37 o 
  31  15  -4     6103.45     6422.53    930.17 o 
  32  15  -4     2937.66     3180.50    686.64 o 
   0  16  -4    77166.77    91136.09   7789.96 o 
   1  16  -4    15370.05    20769.72   2166.29 o 
   2  16  -4    48884.63    54053.25   5166.69 o 
   3  16  -4    38157.38    39787.26   2453.34 o 
   4  16  -4     3814.47     3991.15    619.03 o 
   5  16  -4     8337.69     9147.10    902.42 o 
   6  16  -4     7007.35     7219.70    722.91 o 
   7  16  -4    30931.77    33194.27   1480.69 o 
   8  16  -4    34837.09    35522.61   2024.71 o 
   9  16  -4     5696.82     5572.17    989.96 o 
  10  16  -4     1545.33     1438.90    407.16 o 
  11  16  -4    10862.45    11459.04   1265.92 o 
  12  16  -4    40697.93    40751.16   2571.03 o 
  13  16  -4       44.10      311.93    180.10 o 
  14  16  -4     2169.42     1827.45    468.87 o 
  15  16  -4     5669.71     5346.18    776.16 o 
  16  16  -4    17370.97    18240.30   1333.46 o 
  17  16  -4     1910.32     1997.03    524.87 o 
  18  16  -4    14075.50    14126.81   1431.93 o 
  19  16  -4      886.56      454.08    206.19 o 
  20  16  -4    23125.52    22817.24   1724.04 o 
  21  16  -4     3862.34     4865.40    808.17 o 
  22  16  -4      459.36      412.73    282.83 o 
  23  16  -4     2574.99     2793.22    585.03 o 
  24  16  -4      888.32      593.56    265.37 o 
  25  16  -4     6233.53     5366.18    785.57 o 
  26  16  -4     1512.85     1675.10    413.24 o 
  27  16  -4     3851.56     3631.17    723.20 o 
  28  16  -4     5385.43     5403.47    972.55 o 
  29  16  -4     2540.41     1799.83    465.51 o 
  30  16  -4      882.79      830.30    271.99 o 
   1  17  -4     1257.19     1772.39    595.09 o 
   2  17  -4    19705.58    21102.63   2128.96 o 
   3  17  -4     9033.48    10299.28   1440.40 o 
   4  17  -4    17379.62    18325.76   1851.97 o 
   5  17  -4    10161.06    12589.55   1430.09 o 
   6  17  -4     2864.45     3250.25    486.94 o 
   7  17  -4      576.56      603.68    195.88 o 
   8  17  -4    18053.34    19716.45   1285.54 o 
   9  17  -4     3956.54     4631.22    601.24 o 
  10  17  -4    34204.48    33658.11   2223.31 o 
  11  17  -4     3388.90     3642.72    655.46 o 
  12  17  -4      169.63      287.36    150.67 o 
  13  17  -4    18811.85    20732.19   1482.38 o 
  14  17  -4     1165.14     1058.04    297.53 o 
  15  17  -4    15059.15    13751.52   1321.11 o 
  16  17  -4     3949.93     3668.97    808.52 o 
  17  17  -4     3160.78     3891.31    664.89 o 
  18  17  -4    29189.63    29407.15   3486.73 o 
  19  17  -4      995.21      868.52    259.60 o 
  20  17  -4     1376.32     1105.88    340.64 o 
  21  17  -4     3729.90     3572.20    668.16 o 
  22  17  -4     2009.41     2184.75    545.62 o 
  23  17  -4     5206.64     4860.00    712.92 o 
  24  17  -4      355.19      262.61    276.50 o 
  25  17  -4      976.16      823.10    329.63 o 
  26  17  -4     6081.24     6015.37    908.47 o 
  27  17  -4      640.41     1023.68    338.97 o 
  28  17  -4       81.09     -332.16    332.16 o 
   0  18  -4     8467.44     9966.80   1913.72 o 
   1  18  -4     4660.20     5830.54    952.99 o 
   2  18  -4     2367.52     2425.12    578.16 o 
   3  18  -4     5655.75     7738.99   1179.49 o 
   4  18  -4     3631.81     3519.78    831.61 o 
   5  18  -4     3146.91     3549.06    895.40 o 
   6  18  -4    12800.86    15029.46   1805.23 o 
   7  18  -4     5840.67     7692.61   1284.37 o 
   8  18  -4    25191.35    28961.16   2498.09 o 
   9  18  -4     2281.39     2222.27    624.98 o 
  10  18  -4      131.80      728.65    282.54 o 
  11  18  -4     9552.52    10308.60    938.09 o 
  12  18  -4     2777.75     3181.85    596.03 o 
  13  18  -4      547.69      376.32    189.63 o 
  14  18  -4     2701.83     2119.52    457.25 o 
  15  18  -4     2260.83     1828.46    432.82 o 
  16  18  -4     5913.61     5932.63    751.67 o 
  17  18  -4     3054.21     3148.46    650.98 o 
  18  18  -4      871.29      785.50    272.13 o 
  19  18  -4      483.48      655.05    263.67 o 
  20  18  -4     3453.93     3219.77    467.40 o 
  21  18  -4     1259.69     1145.07    264.18 o 
  22  18  -4     1186.59     1057.34    290.38 o 
  23  18  -4     2726.63     2170.74    571.52 o 
  24  18  -4     3766.79     3568.98    676.41 o 
  25  18  -4      116.75      455.95    225.70 o 
  26  18  -4     4806.94     3643.95    763.25 o 
   1  19  -4     2134.39     3124.18    726.15 o 
   2  19  -4     3588.17     3839.08    859.10 o 
   3  19  -4      872.14      923.07    410.41 o 
   4  19  -4     3843.72     2219.98    650.61 o 
   5  19  -4     4408.46     4479.21    875.58 o 
   6  19  -4     8801.51    10271.78   1916.29 o 
   7  19  -4     1045.29     1041.39    530.62 o 
   8  19  -4     5315.21     8078.32   1119.45 o 
   9  19  -4     5776.76     6323.85   3050.34 o 
  10  19  -4      131.64      411.04    263.61 o 
  11  19  -4     6292.78     8235.38   1076.19 o 
  12  19  -4     1004.81     1082.83    417.06 o 
  13  19  -4      405.09      503.96    327.14 o 
  14  19  -4     5249.58     6707.77   1052.62 o 
  15  19  -4     7329.90     7287.33    807.63 o 
  16  19  -4      274.06      272.51    378.98 o 
  17  19  -4     4032.76     3587.78    643.76 o 
  18  19  -4     3212.36     2199.57    529.02 o 
  19  19  -4     3216.10     3146.69    586.33 o 
  20  19  -4     3166.25     3460.87    599.91 o 
  21  19  -4     4654.24     4118.42    699.84 o 
  22  19  -4     3106.08     2430.36    514.93 o 
  23  19  -4      571.11      238.20    272.79 o 
   0  20  -4     1383.18     1036.67    522.72 o 
   1  20  -4     7928.98     9078.99   1113.32 o 
   2  20  -4     2544.24     2654.54    874.05 o 
   3  20  -4     3599.31     4946.23    897.84 o 
   4  20  -4      776.01      982.36    373.97 o 
   5  20  -4    10168.21    11762.96   1262.95 o 
   6  20  -4     1587.77     1162.46    370.10 o 
   7  20  -4     4572.07     5125.76    926.68 o 
   8  20  -4      352.11      147.01    844.60 o 
   9  20  -4       25.52      736.72    540.26 o 
  10  20  -4      738.25      940.79    369.27 o 
  11  20  -4     1721.32     1145.43    573.59 o 
  12  20  -4     1178.05     1439.87    385.11 o 
  13  20  -4     1668.96     1650.52    519.63 o 
  14  20  -4      710.31      449.05    413.97 o 
  15  20  -4      548.82      544.95    253.41 o 
  16  20  -4     5738.33     6698.91   1626.05 o 
  17  20  -4     2443.75     2255.77   1066.49 o 
  18  20  -4     1460.49     1152.44    601.66 o 
  19  20  -4     1014.88      973.53    584.12 o 
   1  21  -4      103.75       33.36    249.96 o 
   2  21  -4      478.70      437.11    238.97 o 
   3  21  -4     1286.27     1037.65    377.97 o 
   4  21  -4     2413.72     2512.88    777.50 o 
   5  21  -4      848.04      648.38    317.49 o 
   6  21  -4     1268.79     1619.04    766.54 o 
   7  21  -4      221.08      235.24    301.10 o 
   8  21  -4     9517.19    12169.11   1274.81 o 
   9  21  -4      113.58      548.15    330.40 o 
  10  21  -4     4227.34     3781.84   1047.20 o 
  11  21  -4      203.74      313.02    398.18 o 
  12  21  -4     6598.28     5646.45   1303.30 o 
  13  21  -4     4024.13     4564.14    938.42 o 
  14  21  -4     4067.03     3947.58    899.36 o 
   0  22  -4     5812.58     5632.42   1050.71 o 
   1  22  -4     3205.22     3338.61    771.65 o 
   2  22  -4     6265.72     7350.50    881.88 o 
   3  22  -4     3540.80     4080.29    820.18 o 
   4  22  -4      974.42      888.08    285.54 o 
   5  22  -4     2889.97     3359.10    847.15 o 
   6  22  -4     9210.60    11212.25   1288.92 o 
   2   0  -3   161181.70   151606.02   3907.26 o 
   4   0  -3    16988.58    21836.77    831.36 o 
   6   0  -3   625872.00   654487.19   6565.91 o 
   8   0  -3   231419.34   215576.67   3437.24 o 
  10   0  -3   764826.56   794535.69  20048.91 o 
  12   0  -3   183441.19   182776.38   2947.46 o 
  14   0  -3   147479.83   143286.53   3574.66 o 
  16   0  -3    73185.86    72794.81   2198.94 o 
  18   0  -3   127034.73   123942.91   3165.26 o 
  20   0  -3    49870.86    47345.32   2172.55 o 
  22   0  -3     3834.85     4595.73    601.53 o 
  24   0  -3   100673.71   101666.02   2960.81 o 
  26   0  -3    11285.06    10116.80   1361.66 o 
  28   0  -3    84095.52    83558.41   3494.31 o 
  30   0  -3   153472.97   165070.08   9924.13 o 
  32   0  -3    17026.70    17645.11   1604.71 o 
  34   0  -3      539.54      364.61    265.82 o 
  36   0  -3    12019.54    13948.46   1223.54 o 
  38   0  -3     4193.49     4138.13    753.93 o 
  40   0  -3    12316.64    15033.01   1308.88 o 
  42   0  -3     6925.28     8600.42    863.25 o 
  44   0  -3      850.50      866.75    253.69 o 
   2   1  -3    11619.85    12733.32    891.48 o 
   3   1  -3   119819.31   103933.97   1713.30 o 
   4   1  -3  1012263.13  1058095.50   7457.43 o 
   5   1  -3   156256.27   160946.91   1815.83 o 
   6   1  -3    76674.93    76548.12   1458.42 o 
   7   1  -3    12342.13    15214.41    430.77 o 
   8   1  -3    94911.87    97436.34   1496.92 o 
   9   1  -3   252721.88   236973.66   2668.38 o 
  10   1  -3    33454.34    31686.08    851.73 o 
  11   1  -3    44860.54    42048.10    843.12 o 
  12   1  -3   265713.38   266823.38   2766.92 o 
  13   1  -3    43713.82    39581.96   1308.52 o 
  14   1  -3    31057.32    29794.31    996.83 o 
  15   1  -3     2229.18     1963.75    238.58 o 
  16   1  -3   111194.02   108631.80   2126.20 o 
  17   1  -3   104847.61   104013.59   2042.72 o 
  18   1  -3     2472.28     2206.74    297.10 o 
  19   1  -3    32964.85    30897.68   1264.19 o 
  20   1  -3    43491.21    43061.62   1540.68 o 
  21   1  -3    45248.11    44100.89   1456.48 o 
  22   1  -3    79483.45    79031.71   2474.37 o 
  23   1  -3    11283.27    10253.68    750.05 o 
  24   1  -3    14856.19    15039.34   1004.59 o 
  25   1  -3    21198.88    20412.17   1066.68 o 
  26   1  -3    26478.37    25184.47   1074.89 o 
  27   1  -3    24910.17    24359.50   1128.65 o 
  28   1  -3    26588.41    26795.80   1528.69 o 
  29   1  -3    16211.55    15553.23   1007.12 o 
  30   1  -3     6178.72     6035.19    570.99 o 
  31   1  -3     2059.73     2031.73    352.01 o 
  32   1  -3     8495.85     7961.81    696.85 o 
  33   1  -3      369.21      602.75    191.04 o 
  34   1  -3    15172.73    17386.96   1069.75 o 
  35   1  -3       51.62      107.87    162.64 o 
  36   1  -3    14394.46    15549.32    895.53 o 
  37   1  -3      143.96       93.45    192.58 o 
  38   1  -3     2908.49     3534.00    457.92 o 
  39   1  -3       17.12      229.04    157.79 o 
  40   1  -3     6406.62     6878.36    578.74 o 
  41   1  -3     1271.12     1321.73    247.11 o 
  42   1  -3       89.83      447.15    165.14 o 
  43   1  -3     2440.62     2353.61    516.72 o 
  44   1  -3     3008.48     2910.20    421.07 o 
   1   2  -3    62063.02    60929.19   1449.57 o 
   3   2  -3   336398.47   368988.69   3521.43 o 
   4   2  -3    59959.66    71621.73   1386.12 o 
   5   2  -3    38263.38    38821.40   1115.91 o 
   6   2  -3   157826.72   162204.13   2308.18 o 
   7   2  -3   207446.59   212513.70   2624.26 o 
   8   2  -3    71582.55    65737.53   1281.60 o 
   9   2  -3   251149.56   242929.34   2991.70 o 
  10   2  -3   291546.34   292884.31   2137.61 o 
  11   2  -3    99418.99    98784.95   1528.04 o 
  12   2  -3    20037.79    18934.67    569.82 o 
  13   2  -3   235765.23   240703.39   3032.63 o 
  14   2  -3   248660.22   238629.80   3012.79 o 
  15   2  -3    13292.12    12089.75    845.43 o 
  16   2  -3    72737.68    74729.40   1598.69 o 
  17   2  -3    11500.40    11121.77    866.52 o 
  18   2  -3    72668.66    71043.49   1809.64 o 
  19   2  -3     9407.10     9276.53    959.44 o 
  20   2  -3     7151.06     6821.89    747.01 o 
  21   2  -3    95869.00    96461.38   2135.20 o 
  22   2  -3    24218.89    22718.50   1448.02 o 
  23   2  -3    26347.48    25160.64   1282.71 o 
  24   2  -3    10651.50    11037.91   1080.80 o 
  25   2  -3    23025.25    21627.66   1147.99 o 
  26   2  -3    15691.10    15135.49   1283.36 o 
  27   2  -3    44683.11    41925.27   1753.49 o 
  28   2  -3    15499.27    15840.45   1052.66 o 
  29   2  -3     3745.12     3638.18    571.89 o 
  30   2  -3    27163.51    25736.08   1253.41 o 
  31   2  -3     1386.30     1609.07    318.40 o 
  32   2  -3     6363.20     6549.21    628.39 o 
  33   2  -3    12750.07    13125.54    857.59 o 
  34   2  -3     5059.17     4979.67    494.13 o 
  35   2  -3     4938.41     5148.95    509.64 o 
  36   2  -3    23150.46    26622.76   1403.87 o 
  37   2  -3     4486.05     4561.26    508.27 o 
  38   2  -3     7761.47     8518.89    750.30 o 
  39   2  -3     5909.95     6230.30    546.81 o 
  40   2  -3      133.95      274.66    154.08 o 
  41   2  -3      245.61      311.11    178.86 o 
  42   2  -3      281.53      282.43    168.66 o 
  43   2  -3     3646.02     4216.87    484.58 o 
  44   2  -3     1112.20     1184.20    170.27 o 
   0   3  -3    94022.48    95973.57   2541.82 o 
   1   3  -3    18274.45    18347.76    541.47 o 
   2   3  -3     4495.43     4607.65    227.94 o 
   3   3  -3    33048.53    29194.60    773.60 o 
   4   3  -3     7149.70     7214.55    331.81 o 
   5   3  -3   199113.73   213376.41   3027.62 o 
   6   3  -3   189967.34   199420.95   3200.07 o 
   7   3  -3    42877.43    43507.63    858.12 o 
   8   3  -3   211181.34   211634.31   4127.62 o 
   9   3  -3    22438.28    24846.74    675.11 o 
  10   3  -3    62621.45    57862.50   1138.24 o 
  11   3  -3    28786.42    29275.53    871.19 o 
  12   3  -3   153218.69   151724.67   2926.47 o 
  13   3  -3   316034.63   318030.97   4895.54 o 
  14   3  -3    46077.47    46773.50   1486.12 o 
  15   3  -3    48554.46    51641.01   1791.51 o 
  16   3  -3     8378.12     8836.92    707.74 o 
  17   3  -3    19208.68    18046.65   1360.01 o 
  18   3  -3     6598.81     6186.66    491.57 o 
  19   3  -3    92611.91    87923.11   2045.63 o 
  20   3  -3   129255.12   124529.52   2484.31 o 
  21   3  -3    13499.11    12648.18   1340.06 o 
  22   3  -3   174156.06   173047.84   3390.15 o 
  23   3  -3     1226.12      818.34    261.07 o 
  24   3  -3    65035.43    61116.21   1843.46 o 
  25   3  -3    58989.80    56438.69   1879.24 o 
  26   3  -3    22098.93    21985.45   1234.85 o 
  27   3  -3     4513.82     3922.95    551.26 o 
  28   3  -3    54982.34    54128.41   1996.76 o 
  29   3  -3    13459.61    12738.58   1004.62 o 
  30   3  -3    25498.96    25726.41   1375.86 o 
  31   3  -3    11624.79    11958.63    915.08 o 
  32   3  -3     5507.24     5281.82    594.19 o 
  33   3  -3     7493.21     7598.13    618.04 o 
  34   3  -3    12012.88    13141.34   1029.20 o 
  35   3  -3    16358.81    18014.26   1035.16 o 
  36   3  -3     1292.49     1056.68    243.06 o 
  37   3  -3      315.76      192.98    165.52 o 
  38   3  -3      924.08      810.26    163.42 o 
  39   3  -3     2478.32     2435.94    341.78 o 
  40   3  -3     1788.57     1530.21    264.98 o 
  41   3  -3      845.29      652.86    161.43 o 
  42   3  -3      829.90      753.71    192.71 o 
  43   3  -3     8277.45    10082.21    650.60 o 
  44   3  -3       33.94      182.35    270.90 o 
   1   4  -3     1054.60     1171.43     84.43 o 
   2   4  -3    17017.99    20278.86    670.13 o 
   3   4  -3   218380.27   230662.36   2836.33 o 
   4   4  -3   335865.38   335184.63   2649.98 o 
   5   4  -3    56081.45    65161.79   1390.88 o 
   6   4  -3   146270.67   149755.73   1696.53 o 
   7   4  -3    83092.33    81878.22   1261.09 o 
   8   4  -3    78685.41    72607.20   1544.24 o 
   9   4  -3    12231.83    11578.21    494.01 o 
  10   4  -3    41583.41    36975.91   1226.99 o 
  11   4  -3   209499.13   203848.03   2820.71 o 
  12   4  -3     6265.91     6227.45    557.51 o 
  13   4  -3   118997.86   112838.76   2001.96 o 
  14   4  -3    21058.66    22144.85    824.29 o 
  15   4  -3   106922.35   108159.55   2172.94 o 
  16   4  -3   261031.25   255786.47   3262.62 o 
  17   4  -3    72572.77    71749.33   1972.33 o 
  18   4  -3    10149.45     9711.88    820.54 o 
  19   4  -3   115852.29   113914.20   1919.68 o 
  20   4  -3    59718.89    56746.45   2139.14 o 
  21   4  -3    11199.04    11188.13    759.33 o 
  22   4  -3      363.59      301.76     95.02 o 
  23   4  -3    49934.49    45460.34   2178.12 o 
  24   4  -3    30727.26    29717.29   1376.20 o 
  25   4  -3    21901.93    21874.12   1165.04 o 
  26   4  -3     4727.98     4521.29    622.50 o 
  27   4  -3    22261.00    22236.51   1331.99 o 
  28   4  -3     5065.61     4456.33    578.16 o 
  29   4  -3    18553.80    18391.27   1106.15 o 
  30   4  -3     1163.21      947.21    228.74 o 
  31   4  -3     3776.98     4183.12    472.04 o 
  32   4  -3     6378.08     6008.82    602.60 o 
  33   4  -3     7821.46     8813.18    719.07 o 
  34   4  -3     8859.95     8909.37    798.69 o 
  35   4  -3    11935.42    12300.94    922.45 o 
  36   4  -3     7658.76     7846.42    774.88 o 
  37   4  -3     8757.62     9620.24    772.87 o 
  38   4  -3      299.66      394.56    138.15 o 
  39   4  -3     3163.95     3666.10    470.12 o 
  40   4  -3     3803.34     4402.28    459.52 o 
  41   4  -3     5903.14     6613.19    586.36 o 
  42   4  -3      561.38      401.51    229.74 o 
  43   4  -3      835.94      640.17    174.84 o 
  44   4  -3     7930.32     8585.08    669.70 o 
   0   5  -3   376662.59   394753.84   7902.11 o 
   1   5  -3    89268.52    91827.27   1535.59 o 
   2   5  -3    38789.17    41984.18   1398.84 o 
   3   5  -3     5237.36     6147.10    297.96 o 
   4   5  -3    68396.27    69797.43   1488.42 o 
   5   5  -3   205412.30   202061.27   2583.20 o 
   6   5  -3    70274.19    67549.85   1466.90 o 
   7   5  -3    42579.08    38085.40   1010.67 o 
   8   5  -3    85088.17    81867.80   1717.92 o 
   9   5  -3     1495.11     1456.79    174.97 o 
  10   5  -3    18406.07    19353.30    650.73 o 
  11   5  -3    33483.57    32546.92   1181.28 o 
  12   5  -3   380773.28   380027.47   4744.94 o 
  13   5  -3    37784.24    39100.99   1591.29 o 
  14   5  -3    42478.22    41225.59   1378.58 o 
  15   5  -3   155003.50   147802.16   2648.13 o 
  16   5  -3     7933.01     8260.25    793.23 o 
  17   5  -3    75583.60    71955.03   1779.75 o 
  18   5  -3   137493.55   131900.81   2201.77 o 
  19   5  -3     7247.61     6924.33    627.76 o 
  20   5  -3     2619.41     2597.72    255.07 o 
  21   5  -3    20061.47    18676.18   1082.38 o 
  22   5  -3    56707.18    54470.35   1641.89 o 
  23   5  -3     4494.24     4656.71    750.43 o 
  24   5  -3    12685.68    12716.39   1024.90 o 
  25   5  -3    48896.96    49560.64   1800.85 o 
  26   5  -3     8241.86     7439.56    794.98 o 
  27   5  -3    52846.50    52155.21   1732.81 o 
  28   5  -3     1183.58      871.24    245.46 o 
  29   5  -3    11969.43    12146.34    806.09 o 
  30   5  -3     2381.93     2123.32    347.92 o 
  31   5  -3     7691.46     7168.48    584.18 o 
  32   5  -3     5377.00     5653.96    562.88 o 
  33   5  -3     1809.23     2219.29    374.85 o 
  34   5  -3    13214.71    12548.96   1032.29 o 
  35   5  -3     5929.01     5490.09    533.60 o 
  36   5  -3     3037.79     3181.91    439.13 o 
  37   5  -3     2374.75     2925.50    422.61 o 
  38   5  -3     1423.63     1308.22    243.12 o 
  39   5  -3     1855.82     2202.83    366.81 o 
  40   5  -3      610.24      564.89    188.22 o 
  41   5  -3     2105.40     2578.65    431.02 o 
  42   5  -3     2107.30     1308.12    226.59 o 
  43   5  -3        9.28      260.83    244.32 o 
   1   6  -3    26621.39    28508.99    933.27 o 
   2   6  -3    22897.93    25077.85    744.17 o 
   3   6  -3   292073.03   303706.28   2707.05 o 
   4   6  -3    11373.49    12080.38    560.60 o 
   5   6  -3    87402.93    83447.68   2065.39 o 
   6   6  -3    34866.21    31060.56   1766.97 o 
   7   6  -3    27134.82    27308.29   1041.67 o 
   8   6  -3    37628.73    39677.53   1432.43 o 
   9   6  -3    38351.05    37484.09   1234.49 o 
  10   6  -3     8538.01     7957.05    629.97 o 
  11   6  -3    16082.90    15019.91    519.56 o 
  12   6  -3   191240.75   189154.47   2398.03 o 
  13   6  -3   128145.51   125305.30   2220.29 o 
  14   6  -3    14991.80    15528.05   1072.59 o 
  15   6  -3    14385.46    12916.07    736.69 o 
  16   6  -3    17969.87    18720.88   1286.15 o 
  17   6  -3    54915.45    51632.78   1665.92 o 
  18   6  -3    72202.41    70499.20   1654.55 o 
  19   6  -3    44580.05    43559.39   1316.54 o 
  20   6  -3    10605.43    10708.79    661.24 o 
  21   6  -3    57140.22    55960.77   1685.81 o 
  22   6  -3     8671.07     8338.73    921.52 o 
  23   6  -3    19953.78    18894.95   1246.55 o 
  24   6  -3    49944.09    48278.58   2178.83 o 
  25   6  -3    17805.15    15525.10   1315.96 o 
  26   6  -3    45915.57    45409.01   1986.61 o 
  27   6  -3     4010.52     2892.64    503.47 o 
  28   6  -3    12171.93    11787.82    843.38 o 
  29   6  -3    12285.21    12472.31    996.72 o 
  30   6  -3    11981.56    11824.60   1075.80 o 
  31   6  -3    21308.25    22221.01   1530.54 o 
  32   6  -3    41616.05    45227.46   2456.09 o 
  33   6  -3      533.43      947.38    228.15 o 
  34   6  -3     4040.83     3901.92    443.82 o 
  35   6  -3      920.29      757.41    170.15 o 
  36   6  -3      212.48      362.66    113.88 o 
  37   6  -3     6250.89     6661.45    682.93 o 
  38   6  -3    15192.63    17955.14   1303.30 o 
  39   6  -3     2526.45     1876.07    547.11 o 
  40   6  -3       87.34     -252.81    252.81 o 
  41   6  -3     1074.88      872.77    240.11 o 
  42   6  -3     1955.49     1690.99    365.83 o 
  43   6  -3     2254.11     2137.57    383.37 o 
   0   7  -3   227357.50   222500.67   4824.22 o 
   1   7  -3   246000.80   244970.67   3749.18 o 
   2   7  -3    59915.13    65021.34   2182.95 o 
   3   7  -3    23021.14    20108.28    738.88 o 
   4   7  -3    59864.23    60989.37   2088.95 o 
   5   7  -3   135068.67   135695.75   2610.63 o 
   6   7  -3   102728.42   109950.84   2124.48 o 
   7   7  -3   142543.23   141289.05   2720.68 o 
   8   7  -3    87890.66    89154.03   2057.40 o 
   9   7  -3    12562.04    11855.06    578.74 o 
  10   7  -3   124046.14   118693.48   2300.74 o 
  11   7  -3     2336.37     2194.38    395.84 o 
  12   7  -3     4542.30     4624.15    436.96 o 
  13   7  -3    26222.15    25995.51   1058.37 o 
  14   7  -3     2684.94     2523.01    229.35 o 
  15   7  -3    29051.31    27838.26   1132.09 o 
  16   7  -3    12534.98    11913.69    705.20 o 
  17   7  -3     7655.52     7603.06    664.08 o 
  18   7  -3    38641.67    38915.89   1452.24 o 
  19   7  -3    93125.50    94804.02   2590.46 o 
  20   7  -3     2430.10     2281.56    276.40 o 
  21   7  -3    86889.16    86336.57   2366.25 o 
  22   7  -3    45875.95    43564.47   1823.81 o 
  23   7  -3    45641.77    43847.55   1827.23 o 
  24   7  -3     5819.69     5647.17    671.12 o 
  25   7  -3     3432.74     3190.60    486.90 o 
  26   7  -3      480.44      436.63    142.50 o 
  27   7  -3     4164.34     3560.81    565.86 o 
  28   7  -3    49560.16    51529.55   1896.17 o 
  29   7  -3       41.47      297.09    144.18 o 
  30   7  -3     7937.92     7849.15    628.35 o 
  31   7  -3       93.61      147.07    102.80 o 
  32   7  -3     4482.09     4485.37    492.54 o 
  33   7  -3      487.64      398.88    165.30 o 
  34   7  -3    12646.46    13017.83   1111.99 o 
  35   7  -3     3239.46     3026.22    485.75 o 
  36   7  -3     3982.76     4981.22    757.07 o 
  37   7  -3     4743.19     4916.50    644.99 o 
  38   7  -3      368.51     -219.73    322.19 o 
  39   7  -3     4483.06     5172.70    625.42 o 
  40   7  -3     2026.34     2130.26    403.55 o 
  41   7  -3     5910.20     5947.00    875.05 o 
  42   7  -3     4781.69     4556.83    631.90 o 
   1   8  -3   173453.06   176876.45   3866.85 o 
   2   8  -3     6516.31     6670.83    579.31 o 
   3   8  -3    95448.65    95622.23   2827.54 o 
   4   8  -3   177772.13   175157.78   2424.59 o 
   5   8  -3    74584.50    70974.02   1644.99 o 
   6   8  -3     5921.58     5103.98    454.59 o 
   7   8  -3    56522.21    53046.73   1891.18 o 
   8   8  -3    23270.42    24139.71    989.99 o 
   9   8  -3   108035.63   112487.72   2209.29 o 
  10   8  -3    26114.08    23970.39   1198.57 o 
  11   8  -3    50367.70    48068.56   1691.25 o 
  12   8  -3      591.27      819.14    229.23 o 
  13   8  -3    33157.14    31944.88   1270.89 o 
  14   8  -3     8582.16     7632.59    644.78 o 
  15   8  -3    18103.48    18159.47   1141.09 o 
  16   8  -3    29085.70    26678.88   1158.61 o 
  17   8  -3     4883.16     4953.02    473.05 o 
  18   8  -3    60511.04    57527.12   1724.74 o 
  19   8  -3     7000.91     6300.16    913.34 o 
  20   8  -3     5083.12     5463.66    703.56 o 
  21   8  -3    55338.45    54291.76   1643.59 o 
  22   8  -3    12523.64    12850.51    962.32 o 
  23   8  -3    42934.29    41997.72   1881.25 o 
  24   8  -3    13586.80    12922.71    991.91 o 
  25   8  -3    11673.92    11435.03    765.38 o 
  26   8  -3     4317.26     4163.70    615.30 o 
  27   8  -3     9684.67     9705.41    906.84 o 
  28   8  -3     6895.96     6211.54    727.03 o 
  29   8  -3    10676.44     9683.26    938.23 o 
  30   8  -3      128.37      195.17    113.15 o 
  31   8  -3     9897.23     8779.90   1009.97 o 
  32   8  -3     7056.73     6983.37    865.68 o 
  33   8  -3      238.75      223.16    234.95 o 
  34   8  -3     1110.08     1130.51    269.80 o 
  35   8  -3     7464.64     6761.67    805.48 o 
  36   8  -3     1563.48     1156.50    288.64 o 
  37   8  -3     3602.87     3917.91    620.64 o 
  38   8  -3     2633.62     2080.73    385.60 o 
  39   8  -3     2258.11     1919.88    416.99 o 
  40   8  -3     2894.30     2191.89    575.34 o 
  41   8  -3     5281.57     4586.89    906.88 o 
  42   8  -3      315.49      -55.20    351.23 o 
   0   9  -3    21065.00    22571.53   1300.64 o 
   1   9  -3   129175.85   132473.50   2582.80 o 
   2   9  -3   161258.08   163134.41   3170.01 o 
   3   9  -3    25303.51    25950.66   1158.15 o 
   4   9  -3    74388.08    79455.53   1993.38 o 
   5   9  -3    41127.75    41651.63   1471.36 o 
   6   9  -3   109155.23   108742.66   2133.58 o 
   7   9  -3    81501.00    81687.36   2049.32 o 
   8   9  -3     9776.74    10066.49    913.37 o 
   9   9  -3    23832.05    23616.25   1056.89 o 
  10   9  -3      625.69      585.99    217.15 o 
  11   9  -3    67282.48    65715.71   1666.81 o 
  12   9  -3    13505.16    14212.74    971.72 o 
  13   9  -3       53.77      -30.01    111.89 o 
  14   9  -3    16418.60    15567.49   1222.64 o 
  15   9  -3    63847.43    62513.86   2151.07 o 
  16   9  -3   109649.70   107175.60   2171.65 o 
  17   9  -3    38669.54    39097.85   1500.04 o 
  18   9  -3     3402.47     2781.76    395.12 o 
  19   9  -3    38780.23    36309.83   1513.33 o 
  20   9  -3    30893.93    29499.61   1335.87 o 
  21   9  -3    21590.27    20040.16   1331.64 o 
  22   9  -3    24649.06    24790.56   1350.91 o 
  23   9  -3     1522.40     1235.28    258.88 o 
  24   9  -3     7261.40     6194.23    591.73 o 
  25   9  -3      986.82      883.48    188.98 o 
  26   9  -3     9684.92     9777.20    942.62 o 
  27   9  -3    15068.08    14583.24   1298.05 o 
  28   9  -3    11609.88    13066.99   1246.94 o 
  29   9  -3    31139.90    33081.33   1831.78 o 
  30   9  -3     1490.93     1154.06    381.48 o 
  31   9  -3     6365.00     6036.30    726.91 o 
  32   9  -3     1141.78      587.86    256.57 o 
  33   9  -3      518.30      356.48    194.91 o 
  34   9  -3     1129.37     1210.63    323.54 o 
  35   9  -3     2841.56     2137.38    377.61 o 
  36   9  -3     1663.23     1030.34    221.92 o 
  37   9  -3     9780.06    10216.13   1069.70 o 
  38   9  -3     1176.58     1127.38    353.99 o 
  39   9  -3     5569.48     5573.21    859.62 o 
  40   9  -3      543.75      902.87    298.82 o 
  41   9  -3     4298.14     5175.13    716.35 o 
   1  10  -3    48918.10    50367.13   1813.11 o 
   2  10  -3    17604.91    16279.01   1220.99 o 
   3  10  -3   253462.52   260756.17  10636.42 o 
   4  10  -3   105255.24   112033.65   2203.76 o 
   5  10  -3    36533.66    36955.74   1307.56 o 
   6  10  -3    13757.40    13486.87   1017.00 o 
   7  10  -3    12593.26    12786.19   1211.32 o 
   8  10  -3    15382.92    14311.51    970.99 o 
   9  10  -3   123360.30   123735.93   2415.93 o 
  10  10  -3    18943.45    18893.86   1193.93 o 
  11  10  -3     7708.50     7734.35    733.94 o 
  12  10  -3    10835.73    11513.29    747.82 o 
  13  10  -3    67635.87    67193.13   2195.52 o 
  14  10  -3      292.87      363.39     95.29 o 
  15  10  -3    88518.65    90892.18   2629.89 o 
  16  10  -3    29468.14    27884.20   1419.61 o 
  17  10  -3   100846.71   100520.63   2512.09 o 
  18  10  -3    19245.28    19663.25   1725.74 o 
  19  10  -3    52832.38    52603.77   1965.05 o 
  20  10  -3    12423.66    12251.44    932.66 o 
  21  10  -3    12457.02    11563.46   1152.81 o 
  22  10  -3     1935.18     1575.91    371.56 o 
  23  10  -3    22238.81    22439.27   1537.48 o 
  24  10  -3    16002.85    15073.98   1311.26 o 
  25  10  -3    11168.76    11151.87   1132.09 o 
  26  10  -3     4343.78     4476.33    843.69 o 
  27  10  -3    15170.94    15762.80   1368.59 o 
  28  10  -3      393.53      500.25    221.79 o 
  29  10  -3    14936.76    17153.52   1200.43 o 
  30  10  -3     3569.01     3002.25    880.87 o 
  31  10  -3    11397.80    11797.28   1978.63 o 
  32  10  -3     7818.08     7673.59   1022.17 o 
  33  10  -3     8385.84     9411.91   1057.48 o 
  34  10  -3      404.18       62.98    270.09 o 
  35  10  -3      398.04      363.66    328.48 o 
  36  10  -3     1391.57     1049.27    374.81 o 
  37  10  -3    11800.88    12876.73   1295.89 o 
  38  10  -3     4437.78     3624.22   1053.58 o 
  39  10  -3     6466.10     7509.96    902.07 o 
  40  10  -3     3815.24     3060.59    874.10 o 
   0  11  -3    78544.44    79098.83   3111.45 o 
   1  11  -3    38418.94    40438.70   1423.25 o 
   2  11  -3   170891.89   169252.09   3584.21 o 
   3  11  -3    85942.58    86270.66   2376.46 o 
   4  11  -3    25852.40    24651.88   1351.95 o 
   5  11  -3    54450.68    54040.51   1921.40 o 
   6  11  -3    74019.82    75898.13   2095.13 o 
   7  11  -3    44266.59    48499.55   1941.30 o 
   8  11  -3    12510.74    12486.14    809.49 o 
   9  11  -3    17553.48    17551.36   1212.93 o 
  10  11  -3     1149.20     1021.07    136.38 o 
  11  11  -3    16697.67    16050.74   1250.16 o 
  12  11  -3    28263.52    26483.37   1356.32 o 
  13  11  -3    42498.06    40760.81   1712.62 o 
  14  11  -3    21174.84    19393.79   1343.97 o 
  15  11  -3    21845.41    20903.89   1709.59 o 
  16  11  -3      132.53     -273.02    283.34 o 
  17  11  -3     6247.91     5471.45   1017.45 o 
  18  11  -3    31658.97    30041.53   2054.67 o 
  19  11  -3     6784.02     4984.55   1161.19 o 
  20  11  -3    11353.53    10463.99   1048.65 o 
  21  11  -3      362.99      338.18    292.93 o 
  22  11  -3     9153.64     8416.59    874.00 o 
  23  11  -3    12363.98    11945.23   1197.44 o 
  24  11  -3    14327.95    14642.68   1093.39 o 
  25  11  -3    10547.18     9778.07   1113.08 o 
  26  11  -3     9809.38     9093.27    934.48 o 
  27  11  -3    11863.88    13094.41   1314.71 o 
  28  11  -3     8336.25     9356.09   1286.64 o 
  29  11  -3    14443.72    14753.98   1661.69 o 
  30  11  -3    16277.00    15168.44   1801.65 o 
  31  11  -3      639.97      788.76    285.23 o 
  32  11  -3     2508.37     1894.56    541.65 o 
  33  11  -3      410.14      255.44    302.18 o 
  34  11  -3     4118.66     2871.08    683.99 o 
  35  11  -3     3403.42     2438.43    628.45 o 
  36  11  -3     1568.66     1199.35    373.30 o 
  37  11  -3     1621.32      985.50    300.65 o 
  38  11  -3      380.75      741.71    294.13 o 
  39  11  -3      463.18      615.39    253.87 o 
   1  12  -3     8321.22     7455.64    715.07 o 
   2  12  -3     8023.19     7672.44    758.38 o 
   3  12  -3    11955.55    11312.51   1122.07 o 
   4  12  -3   102689.84   105507.90   2329.15 o 
   5  12  -3     2266.03     2197.22    308.18 o 
   6  12  -3    34934.28    32866.46   1437.95 o 
   7  12  -3    13833.70    13827.19   1226.18 o 
   8  12  -3    48010.13    45222.99   2111.85 o 
   9  12  -3    13441.55    12154.60   1208.13 o 
  10  12  -3    10809.49    10482.96   1013.80 o 
  11  12  -3    17574.55    16308.13   1503.70 o 
  12  12  -3     1249.34     1325.51    377.48 o 
  13  12  -3     6166.37     5594.40   1137.87 o 
  14  12  -3    27370.91    25045.41   1950.34 o 
  15  12  -3    25153.63    24450.11   1918.70 o 
  16  12  -3    90215.74    92572.84   4725.30 o 
  17  12  -3     7808.93     6341.21   1120.31 o 
  18  12  -3     9823.48     9106.95   1240.35 o 
  19  12  -3     9538.40     8741.54    880.15 o 
  20  12  -3     6600.53     6567.14    818.29 o 
  21  12  -3     1740.32     1849.41    525.44 o 
  22  12  -3     2118.26     2125.05    492.29 o 
  23  12  -3     8383.02     9249.80   1117.42 o 
  24  12  -3    44328.99    44842.26   2873.88 o 
  25  12  -3     1670.03     1214.89    467.30 o 
  26  12  -3     3671.89     3069.71    686.12 o 
  27  12  -3     5349.08     5533.17    782.76 o 
  28  12  -3      103.57      144.05    368.43 o 
  29  12  -3      491.52      705.61    295.98 o 
  30  12  -3     7617.90     8657.63   1075.52 o 
  31  12  -3     5757.16     5236.52    737.57 o 
  32  12  -3     2566.02     2015.06    701.52 o 
  33  12  -3      445.34      557.93    240.03 o 
  34  12  -3    13551.85    16617.80   1910.28 o 
  35  12  -3     5731.86     6532.81   1459.34 o 
  36  12  -3    11577.38    12300.36   1145.95 o 
  37  12  -3     2103.29     1146.78    585.95 o 
  38  12  -3     4052.81     3407.22    749.84 o 
   0  13  -3    24929.98    25296.28   1472.52 o 
   1  13  -3     6709.41     6509.77    726.14 o 
   2  13  -3     5165.68     4340.17    667.00 o 
   3  13  -3    78778.35    77788.60   2110.59 o 
   4  13  -3    14608.72    13386.34   1018.63 o 
   5  13  -3     2184.15     1812.93    349.78 o 
   6  13  -3    16054.15    16391.64   1171.54 o 
   7  13  -3    22223.45    21207.89   1289.21 o 
   8  13  -3     6133.70     5591.05   1123.14 o 
   9  13  -3    20434.18    20673.70   1843.54 o 
  10  13  -3    27075.21    25795.07   1993.83 o 
  11  13  -3     4200.09     4153.62    777.46 o 
  12  13  -3    11592.49    11098.82   1230.36 o 
  13  13  -3    30325.11    31269.58   2065.28 o 
  14  13  -3    22633.54    22042.48   1534.16 o 
  15  13  -3     2346.73     2100.91    484.44 o 
  16  13  -3     1430.28     1064.85    356.09 o 
  17  13  -3     4394.76     4631.88    744.66 o 
  18  13  -3     3644.17     4479.62    928.57 o 
  19  13  -3     2338.89     1934.85    707.01 o 
  20  13  -3    11654.89    12536.55   1213.96 o 
  21  13  -3     6643.56     6694.21    849.20 o 
  22  13  -3     2692.57     2967.51    665.53 o 
  23  13  -3    12167.41    12163.83   1228.28 o 
  24  13  -3     4130.32     4634.38    700.06 o 
  25  13  -3     2118.06     1481.69    400.84 o 
  26  13  -3     6594.19     6708.42    918.30 o 
  27  13  -3       16.84       92.64    300.65 o 
  28  13  -3    15301.59    15937.60   1669.60 o 
  29  13  -3     3015.58     2158.35    535.91 o 
  30  13  -3     6119.95     6871.24    854.43 o 
  31  13  -3     2252.98     1659.62    521.01 o 
  32  13  -3      363.32      553.53    294.82 o 
  33  13  -3     9806.04     9559.75   1014.64 o 
  34  13  -3     4025.40     2791.09    576.68 o 
  35  13  -3     3231.23     2951.92    816.91 o 
  36  13  -3      725.39      808.85    323.41 o 
   1  14  -3    57162.53    57268.74   2376.25 o 
   2  14  -3    13891.57    13000.69    953.06 o 
   3  14  -3    35857.75    36795.53   1639.71 o 
   4  14  -3     3258.21     3326.74    466.26 o 
   5  14  -3    16774.88    16559.37   1279.48 o 
   6  14  -3     1621.64     1818.91    448.28 o 
   7  14  -3    76855.44    77400.45   3219.62 o 
   8  14  -3    17614.26    18838.41   1709.89 o 
   9  14  -3    28341.37    27895.94   2016.92 o 
  10  14  -3    44343.31    44136.14   2242.88 o 
  11  14  -3    30683.37    31610.52   2743.66 o 
  12  14  -3    20297.13    20388.44   1874.70 o 
  13  14  -3    47009.94    45627.10   2337.29 o 
  14  14  -3     6179.70     6731.84    857.63 o 
  15  14  -3     1146.81     1012.28    351.99 o 
  16  14  -3    14872.81    14772.86   1492.96 o 
  17  14  -3      767.61      514.31    268.45 o 
  18  14  -3      565.92      383.07    189.85 o 
  19  14  -3    32465.59    32186.70   2071.16 o 
  20  14  -3      327.17      299.97    168.33 o 
  21  14  -3      120.94      274.36    160.39 o 
  22  14  -3      239.57      551.46    191.42 o 
  23  14  -3       73.47      307.10    200.77 o 
  24  14  -3      172.11      539.60    225.90 o 
  25  14  -3     4576.87     5086.07    651.71 o 
  26  14  -3     3101.13     2989.84    819.24 o 
  27  14  -3     2831.92     2070.97    647.19 o 
  28  14  -3     4439.78     4220.64    621.38 o 
  29  14  -3     2456.85     2822.82    645.57 o 
  30  14  -3     5876.20     5697.40    821.52 o 
  31  14  -3    10471.43     9832.98   1130.48 o 
  32  14  -3     2351.55     1653.61    589.00 o 
  33  14  -3     8614.67     8391.85    975.82 o 
  34  14  -3      130.93      569.15    304.52 o 
  35  14  -3      954.30      796.37    239.39 o 
   0  15  -3    43379.04    43283.83   2175.81 o 
   1  15  -3     3352.57     3434.54    499.17 o 
   2  15  -3    15360.37    14934.02   1129.73 o 
   3  15  -3    26895.89    28277.39   1693.79 o 
   4  15  -3     6192.53     6046.35    693.66 o 
   5  15  -3    10412.43     9828.86    840.44 o 
   6  15  -3      487.17      510.93    172.37 o 
   7  15  -3    15044.14    14846.80   1306.59 o 
   8  15  -3     3888.00     4407.10    807.91 o 
   9  15  -3      465.67      801.27    237.09 o 
  10  15  -3     4724.27     5316.62    785.14 o 
  11  15  -3     5394.03     5459.30    879.55 o 
  12  15  -3     2263.06     1868.96    461.90 o 
  13  15  -3    31957.15    31332.81   1669.76 o 
  14  15  -3     6764.38     6801.50    882.13 o 
  15  15  -3    24361.46    25663.62   1748.48 o 
  16  15  -3    11570.56    11823.45   1379.74 o 
  17  15  -3     2971.28     2733.10    581.15 o 
  18  15  -3     9617.15     9737.69   1276.47 o 
  19  15  -3     3565.91     3301.34    585.05 o 
  20  15  -3     9597.33     9619.00   1102.60 o 
  21  15  -3     3850.61     3290.79    672.52 o 
  22  15  -3     2013.20     1590.14    452.51 o 
  23  15  -3     3811.90     3684.78    713.17 o 
  24  15  -3     7979.71     8633.12   1050.98 o 
  25  15  -3     7468.01     6409.94    819.17 o 
  26  15  -3     4666.12     5469.11    894.57 o 
  27  15  -3    11246.75    11944.27   1122.35 o 
  28  15  -3     5824.85     6658.22    906.83 o 
  29  15  -3     1034.87      799.13    322.89 o 
  30  15  -3     3749.11     4131.70    689.38 o 
  31  15  -3     1191.84      885.57    315.29 o 
  32  15  -3     4487.56     5365.84    853.69 o 
  33  15  -3     4193.81     4601.99    790.93 o 
   1  16  -3       15.07      114.49    151.62 o 
   2  16  -3    21820.14    23421.59   1686.84 o 
   3  16  -3     2806.18     2759.06    440.55 o 
   4  16  -3     3760.14     3851.13    571.22 o 
   5  16  -3    19289.55    19739.95   1326.16 o 
   6  16  -3     3864.90     4425.68    601.16 o 
   7  16  -3    25477.60    28376.24   1743.92 o 
   8  16  -3    24641.64    26275.30   1711.82 o 
   9  16  -3      813.53     1287.03    731.27 o 
  10  16  -3    69214.88    67433.43   4099.32 o 
  11  16  -3    16438.42    17112.49   1859.59 o 
  12  16  -3     9521.77     9407.18   1081.91 o 
  13  16  -3     6376.88     6812.95    855.53 o 
  14  16  -3     1253.68     1260.24    316.52 o 
  15  16  -3     9764.47    10527.60   1088.55 o 
  16  16  -3      975.31     1361.03    397.39 o 
  17  16  -3      466.66      764.43    219.47 o 
  18  16  -3     9367.08     9484.16   1053.17 o 
  19  16  -3     1087.53      898.91    255.74 o 
  20  16  -3     5033.28     4340.88    710.93 o 
  21  16  -3     1874.10     1796.67    447.28 o 
  22  16  -3     9838.13     9409.22   1034.86 o 
  23  16  -3     2141.22     1924.15    451.87 o 
  24  16  -3      595.84      447.75    234.79 o 
  25  16  -3     2803.86     2096.45    521.71 o 
  26  16  -3     4749.37     5235.37    768.24 o 
  27  16  -3      965.14      880.86    334.53 o 
  28  16  -3     3510.77     3994.47    839.39 o 
  29  16  -3     1628.45     1746.63    582.93 o 
  30  16  -3    11153.39    11968.25   1126.81 o 
  31  16  -3     1094.76      466.57    501.09 o 
   0  17  -3    47261.23    57752.04   6242.85 o 
   1  17  -3     7386.93     9736.44   1401.81 o 
   2  17  -3       34.52        5.90    181.55 o 
   3  17  -3     1075.39      773.24    619.20 o 
   4  17  -3     7715.79     8893.18   1247.86 o 
   5  17  -3    15159.82    17405.47   1849.74 o 
   6  17  -3     4289.63     4005.02    556.77 o 
   7  17  -3    29123.75    32878.16   2155.34 o 
   8  17  -3    29197.07    31596.41   1815.81 o 
   9  17  -3     8088.62     9463.05    875.31 o 
  10  17  -3     6989.54     6739.47    759.34 o 
  11  17  -3     2016.14     1570.25    358.24 o 
  12  17  -3    16856.48    16469.57   1362.31 o 
  13  17  -3     1269.87     1242.68    355.83 o 
  14  17  -3     1573.95     1641.25    535.97 o 
  15  17  -3      867.60      901.79    294.74 o 
  16  17  -3     6476.93     5518.65    699.07 o 
  17  17  -3     1611.60     1202.00    315.76 o 
  18  17  -3     1414.38     1463.01    381.08 o 
  19  17  -3     1334.55      998.30    305.50 o 
  20  17  -3    19190.31    21326.68   1577.71 o 
  21  17  -3     2037.69     1457.04    399.68 o 
  22  17  -3     3399.72     3367.93    646.38 o 
  23  17  -3     4256.27     4586.99    651.25 o 
  24  17  -3     1285.35     1409.71    412.89 o 
  25  17  -3     2548.52     1859.05    464.14 o 
  26  17  -3      621.08      854.49    301.95 o 
  27  17  -3     2836.13     1683.59    660.60 o 
  28  17  -3    13169.05    12968.29   1193.72 o 
  29  17  -3     2089.84     1764.94    477.87 o 
   1  18  -3     3536.17     4495.87   1006.77 o 
   2  18  -3    24514.07    29907.10   2471.65 o 
   3  18  -3    14459.87    18014.25   1773.48 o 
   4  18  -3     7525.95     9247.68   1354.49 o 
   5  18  -3     1826.16     1732.98    624.75 o 
   6  18  -3    11419.72    13315.67   1637.85 o 
   7  18  -3    25859.71    30612.57   2625.55 o 
   8  18  -3     3097.09     3496.05    810.84 o 
   9  18  -3     4040.75     4728.27    871.70 o 
  10  18  -3     9383.01     9985.75   1067.05 o 
  11  18  -3    17977.44    19583.31   1386.50 o 
  12  18  -3     3892.46     4131.23    802.65 o 
  13  18  -3     6246.63     4916.77    732.08 o 
  14  18  -3     8463.74     9283.44   1050.13 o 
  15  18  -3     5244.00     5220.08    672.66 o 
  16  18  -3     4814.27     4497.14    687.47 o 
  17  18  -3      311.30      763.12    280.72 o 
  18  18  -3    13313.21    13383.59   1126.78 o 
  19  18  -3     1717.87     1237.22    299.06 o 
  20  18  -3     3089.58     3085.68    448.20 o 
  21  18  -3      913.25     1170.81    241.51 o 
  22  18  -3     5443.36     6026.88    806.83 o 
  23  18  -3     1628.46     1386.31    364.41 o 
  24  18  -3      934.63      120.88    215.33 o 
  25  18  -3     1646.42     1777.20    432.57 o 
  26  18  -3     1599.88     1075.91    325.61 o 
  27  18  -3     3124.33     3021.90    638.11 o 
   0  19  -3      573.35      605.16    435.02 o 
   1  19  -3    10080.56    10461.48   1381.71 o 
   2  19  -3       63.80      962.20    393.85 o 
   3  19  -3     3740.28     4301.41    871.74 o 
   4  19  -3     7755.09     9078.28   1404.19 o 
   5  19  -3    14693.96    16609.97   1565.20 o 
   6  19  -3     7075.57     9392.54   1401.54 o 
   7  19  -3      294.92      418.69    246.73 o 
   8  19  -3     6168.47     7517.71   1041.51 o 
   9  19  -3     1966.42     2216.92    542.41 o 
  10  19  -3      241.12      108.12    265.21 o 
  11  19  -3     7535.77     8194.21   1171.83 o 
  12  19  -3     3620.80     5058.57    792.10 o 
  13  19  -3     1468.94     1323.68    447.77 o 
  14  19  -3       64.97      134.32    180.21 o 
  15  19  -3     2961.86     2102.40    482.90 o 
  16  19  -3     6032.38     6242.68    833.32 o 
  17  19  -3     2269.84     1817.92    392.76 o 
  18  19  -3      923.09      454.03    249.51 o 
  19  19  -3     4704.44     4835.23    730.10 o 
  20  19  -3     1017.49      475.38    262.95 o 
  21  19  -3      874.25      878.80    253.44 o 
  22  19  -3     2315.12     1630.98    416.20 o 
  23  19  -3      342.82      403.03    209.12 o 
  24  19  -3     2282.04     1374.30    377.59 o 
   1  20  -3     1083.21     1714.28    475.36 o 
   2  20  -3        1.30      181.26    260.89 o 
   3  20  -3     5360.54     6189.26   1212.85 o 
   4  20  -3     2680.79     2820.49    793.74 o 
   5  20  -3    10341.45    13546.32   1502.33 o 
   6  20  -3      331.30      301.36    290.10 o 
   7  20  -3     1652.21     1146.60    501.75 o 
   8  20  -3     1340.72     1423.88    411.30 o 
   9  20  -3     4822.33     5599.67    895.52 o 
  10  20  -3      877.57      698.61    609.55 o 
  11  20  -3     5139.33     5955.17   1704.99 o 
  12  20  -3     1880.43     1884.56    566.45 o 
  13  20  -3     1658.10     1175.25    501.67 o 
  14  20  -3     1897.00     2045.01    622.47 o 
  15  20  -3     9268.63    10079.90   1202.97 o 
  16  20  -3      352.46      472.30    230.05 o 
  17  20  -3     3421.75     3708.17   1131.40 o 
  18  20  -3     1792.48      656.03    736.72 o 
  19  20  -3     1135.74      468.70    379.76 o 
  20  20  -3      542.79      504.96    278.45 o 
   0  21  -3    12958.25    15600.98   2536.43 o 
   1  21  -3      689.87      713.48    282.50 o 
   2  21  -3    11831.34    13564.69   1494.37 o 
   3  21  -3     2619.45     4025.79    766.43 o 
   4  21  -3     2024.63     1163.09    360.59 o 
   5  21  -3     1262.99     1046.98    359.88 o 
   6  21  -3     2425.13     2163.55    592.18 o 
   7  21  -3      894.81      677.93    297.85 o 
   8  21  -3     2251.78     1989.80    574.61 o 
   9  21  -3     1161.54     1119.03    442.26 o 
  10  21  -3      219.79      545.53    377.13 o 
  11  21  -3     4707.72     5683.86   1014.14 o 
  12  21  -3      283.20      768.30    549.03 o 
  13  21  -3     1740.86     1366.45    640.25 o 
  14  21  -3     1210.41     1185.77    475.36 o 
  15  21  -3       14.58      242.07    261.36 o 
  16  21  -3     1123.22      422.74    464.84 o 
   1  22  -3      527.50      965.56    289.28 o 
   2  22  -3     1036.15     1119.55    418.60 o 
   3  22  -3      980.58      784.23    367.75 o 
   4  22  -3     2582.30     2627.14    685.39 o 
   5  22  -3     1068.68      950.75    317.39 o 
   6  22  -3     1598.39     1647.10    717.43 o 
   7  22  -3     1371.67      971.77    520.97 o 
   8  22  -3     1470.73      806.89    443.79 o 
   9  22  -3     5933.25     7272.50   1252.43 o 
   0   0  -2  1748850.63  1754098.00 418826.81 o 
   2   0  -2    57430.38    62651.34   2573.26 o 
   4   0  -2    74014.53    81812.01   1761.26 o 
   6   0  -2   102165.62    84236.85   1823.86 o 
   8   0  -2   159492.06   157776.78   2525.68 o 
  10   0  -2    35710.89    41185.73   1411.46 o 
  12   0  -2  1332018.75  1288087.13  15755.24 o 
  14   0  -2    58367.04    61081.14   1715.07 o 
  16   0  -2   459706.06   439559.16  12929.50 o 
  18   0  -2   243036.73   241704.41   5324.75 o 
  20   0  -2   135723.88   132609.66   4155.80 o 
  22   0  -2    66435.13    63716.60   2609.75 o 
  24   0  -2    49648.07    50610.99   3152.12 o 
  26   0  -2    29648.91    30167.40   2229.95 o 
  28   0  -2     1119.79     1015.92    443.32 o 
  30   0  -2     8125.28     8792.70   1380.38 o 
  32   0  -2     6804.15     6700.38   1108.24 o 
  34   0  -2    32392.62    41628.56   2611.26 o 
  36   0  -2     2195.57     1556.72    558.37 o 
  38   0  -2      251.51      370.02    170.86 o 
  40   0  -2    18034.76    19973.77   1707.16 o 
  42   0  -2      711.84      801.73    268.76 o 
  44   0  -2     3059.23     3097.98    950.46 o 
   1   1  -2     3184.77     4599.02    243.55 o 
   2   1  -2   202693.98   207391.91   3064.34 o 
   3   1  -2    33381.26    35536.50    807.85 o 
   4   1  -2    82773.16    86540.87   1217.71 o 
   5   1  -2    65886.70    55667.56    998.45 o 
   6   1  -2   196212.02   202296.84   2497.07 o 
   7   1  -2    86854.11    91642.37   1328.80 o 
   8   1  -2   244107.41   240233.59   3801.84 o 
   9   1  -2    71764.11    71982.16   1295.15 o 
  10   1  -2   395220.38   398654.84   4318.27 o 
  11   1  -2   233796.22   212707.28   2410.61 o 
  12   1  -2    78402.66    77720.55   1380.38 o 
  13   1  -2   401213.63   403577.13   3942.30 o 
  14   1  -2    47684.72    45469.51   1577.58 o 
  15   1  -2    58911.42    56102.55   1938.64 o 
  16   1  -2    90606.75    84749.68   2110.12 o 
  17   1  -2   146570.39   135416.69   2638.46 o 
  18   1  -2    45919.70    43441.94  13587.83 o 
  19   1  -2    41237.00    41727.96   1665.38 o 
  20   1  -2    26046.70    24707.57   1255.41 o 
  21   1  -2    28547.06    25515.03   1295.84 o 
  22   1  -2      977.43      434.12    196.10 o 
  23   1  -2    33269.77    30622.25   1917.90 o 
  24   1  -2    20024.85    19898.15   1417.93 o 
  25   1  -2     9359.65     9563.82   1095.12 o 
  26   1  -2    38749.98    40735.52   1942.78 o 
  27   1  -2    51767.13    54387.37   2096.38 o 
  28   1  -2     4410.23     5064.31   1057.52 o 
  29   1  -2    10108.29    12125.39   1161.99 o 
  30   1  -2    43191.00    44499.93   2286.70 o 
  31   1  -2    32612.93    35638.71   1614.37 o 
  32   1  -2     4120.32     4011.24    631.89 o 
  33   1  -2    17322.38    19125.39   1247.19 o 
  34   1  -2     1744.18     1773.28    338.24 o 
  35   1  -2     6947.13     7769.12    723.42 o 
  36   1  -2     4687.18     5257.64    536.28 o 
  37   1  -2      659.80      624.83    188.93 o 
  38   1  -2     7404.38     8246.48    806.21 o 
  39   1  -2     1689.29     1726.73    300.14 o 
  40   1  -2     2824.43     2597.55    400.27 o 
  41   1  -2      658.71      681.98    190.12 o 
  42   1  -2     3071.38     2964.20    391.71 o 
  43   1  -2     2250.39     2018.91    361.47 o 
  44   1  -2      888.80      957.21    199.34 o 
  45   1  -2      910.88     1065.38    172.64 o 
   0   2  -2    33804.59    46087.36   1544.67 o 
   1   2  -2    75551.89    81639.80   1519.83 o 
   2   2  -2     2207.26     2040.93    105.06 o 
   3   2  -2    20351.55    22392.86    729.84 o 
   4   2  -2    19494.03    17280.53    466.44 o 
   5   2  -2    27283.23    27902.86    686.16 o 
   6   2  -2   410377.81   387376.19   2775.22 o 
   7   2  -2   256249.66   255542.19   2988.14 o 
   8   2  -2   444269.88   432743.84   7553.16 o 
   9   2  -2   225524.23   228845.16   2381.35 o 
  10   2  -2    24164.61    25752.29    642.23 o 
  11   2  -2    60774.41    58866.67   1154.20 o 
  12   2  -2   157359.58   167789.47   1911.47 o 
  13   2  -2    73886.63    70919.57   1521.42 o 
  14   2  -2    45314.38    43167.48   1531.82 o 
  15   2  -2    78875.88    74928.16   1959.31 o 
  16   2  -2    77852.38    70179.86   1847.14 o 
  17   2  -2    99838.77   100877.12   3143.74 o 
  18   2  -2    24984.22    22957.99   1004.25 o 
  19   2  -2    29965.40    27447.43   1381.65 o 
  20   2  -2     6231.22     6201.31    599.57 o 
  21   2  -2    70298.77    67123.48   1925.36 o 
  22   2  -2    41230.24    39096.04   1578.06 o 
  23   2  -2    69261.48    64831.27   2366.27 o 
  24   2  -2    68812.08    67313.94   2517.60 o 
  25   2  -2     7482.77     6568.83   1232.43 o 
  26   2  -2    19353.44    18053.60   1264.93 o 
  27   2  -2    26157.75    27688.83   1339.51 o 
  28   2  -2   120483.15   128007.73   5293.99 o 
  29   2  -2    10788.30    11853.44   1067.14 o 
  30   2  -2     2062.97     1629.97    311.79 o 
  31   2  -2     6564.90     6208.83    661.79 o 
  32   2  -2    16211.98    19157.04   1394.36 o 
  33   2  -2     6689.07     6728.36    666.15 o 
  34   2  -2     4833.93     4832.69    627.75 o 
  35   2  -2     5775.81     6504.78    746.53 o 
  36   2  -2     6915.13     7522.84    765.73 o 
  37   2  -2      259.69      403.38    427.52 o 
  38   2  -2      966.39      873.71    195.48 o 
  39   2  -2      512.39      645.24    173.68 o 
  40   2  -2     4715.44     6479.40    648.36 o 
  41   2  -2     4725.37     5102.34    516.27 o 
  42   2  -2      805.71     1071.72    221.13 o 
  43   2  -2     4645.43     5014.56    508.65 o 
  44   2  -2      213.96      234.89    125.98 o 
  45   2  -2     3236.37     4162.08    524.82 o 
   1   3  -2    37962.58    36656.91   1182.44 o 
   2   3  -2     2435.58     3835.95    198.58 o 
   3   3  -2   123019.35   126837.78   2106.30 o 
   4   3  -2    13651.76    14999.74    447.44 o 
   5   3  -2    10680.25    10663.65    642.11 o 
   6   3  -2    35955.56    37481.90   1077.51 o 
   7   3  -2   135328.66   128910.16   2399.87 o 
   8   3  -2    52088.90    46182.82    845.20 o 
   9   3  -2   313265.84   308170.16   2876.05 o 
  10   3  -2   108092.16   104461.91   1754.45 o 
  11   3  -2    90285.86    82453.59   1393.03 o 
  12   3  -2    55545.69    52400.48   1251.84 o 
  13   3  -2   424491.81   406807.81   5069.12 o 
  14   3  -2    70803.14    72752.25   1593.83 o 
  15   3  -2    23701.35    23247.75    836.42 o 
  16   3  -2   125097.47   122929.46   2403.73 o 
  17   3  -2   101285.68    92659.73   2159.01 o 
  18   3  -2    39907.02    39152.89   1560.69 o 
  19   3  -2     1065.66     1112.43    308.46 o 
  20   3  -2    28846.41    28680.97   1315.79 o 
  21   3  -2   101665.63    98395.68   2448.15 o 
  22   3  -2     9523.03     8614.55    940.87 o 
  23   3  -2    28249.34    27716.55   1497.87 o 
  24   3  -2    16124.76    15600.72   1238.73 o 
  25   3  -2    74640.05    74962.59   2752.16 o 
  26   3  -2    21566.54    21480.41   1626.72 o 
  27   3  -2    17278.95    16925.66   1355.20 o 
  28   3  -2    23528.67    23741.58   1629.58 o 
  29   3  -2     2209.98     2175.15    432.86 o 
  30   3  -2    10578.89    11057.14    816.08 o 
  31   3  -2     3150.91     3206.30    648.40 o 
  32   3  -2    37411.59    39798.07   1680.45 o 
  33   3  -2     1755.00     1690.70    315.47 o 
  34   3  -2     1718.21     2062.79    351.54 o 
  35   3  -2     1903.52     1852.58    351.86 o 
  36   3  -2    14342.36    14873.39    968.26 o 
  37   3  -2      272.10      285.49    178.57 o 
  38   3  -2    10857.41    12409.52    962.68 o 
  39   3  -2     1791.88     2165.15    327.78 o 
  40   3  -2     4598.38     5655.67    521.54 o 
  41   3  -2      681.58      816.64    165.19 o 
  42   3  -2      806.55      711.77    175.40 o 
  43   3  -2     8709.52    10599.95    661.93 o 
  44   3  -2     1844.00     1305.48    210.71 o 
   0   4  -2  1270215.38  1282123.25  46395.13 o 
   1   4  -2   507510.25   532224.31   6521.55 o 
   2   4  -2   104557.10    98586.96   1643.03 o 
   3   4  -2   103057.93   110110.16   1896.42 o 
   4   4  -2    55447.47    61514.41   1307.08 o 
   5   4  -2   264528.25   280844.03   5026.56 o 
   6   4  -2    21887.43    27400.15   1030.88 o 
   7   4  -2   113842.10   113215.25   1725.80 o 
   8   4  -2    10896.89     9987.77    741.20 o 
   9   4  -2     1038.19     1119.41    145.86 o 
  10   4  -2    96745.83    95066.57   1459.03 o 
  11   4  -2    76387.44    72743.91   1548.53 o 
  12   4  -2    47190.98    42677.67   1686.65 o 
  13   4  -2    11373.56    11853.58    551.49 o 
  14   4  -2   158301.97   158745.66   2786.31 o 
  15   4  -2    94881.34    90794.77   2060.00 o 
  16   4  -2     3425.82     3182.80    392.60 o 
  17   4  -2    35217.34    30982.36   1142.68 o 
  18   4  -2    60769.45    57690.89   1555.15 o 
  19   4  -2     9215.38     8612.68    855.39 o 
  20   4  -2    40995.15    39501.89   1408.39 o 
  21   4  -2    18830.93    18216.75   1383.24 o 
  22   4  -2   142079.08   138579.78   2979.39 o 
  23   4  -2    27566.02    28343.02   2049.26 o 
  24   4  -2    75726.90    71269.09   2368.05 o 
  25   4  -2   115571.54   119742.96   3628.46 o 
  26   4  -2    26312.86    26709.35   1907.17 o 
  27   4  -2    21781.97    23051.85   1221.30 o 
  28   4  -2    28911.88    29865.23   1609.31 o 
  29   4  -2      539.07      417.91    170.84 o 
  30   4  -2    12891.26    13375.41    939.33 o 
  31   4  -2     2796.57     2370.79    383.75 o 
  32   4  -2     7928.14     7594.31    653.00 o 
  33   4  -2     8105.21     8153.07   1045.88 o 
  34   4  -2    27203.15    30764.41   1532.41 o 
  35   4  -2      266.95      456.82    141.54 o 
  36   4  -2     2634.06     3094.16    464.12 o 
  37   4  -2      790.08      820.32    192.70 o 
  38   4  -2     5898.74     8342.14    789.40 o 
  39   4  -2      238.32      350.70    176.79 o 
  40   4  -2      154.59      103.40    167.41 o 
  41   4  -2     6370.13     7509.88    626.39 o 
  42   4  -2      318.03      314.40    138.85 o 
  43   4  -2     1433.10     1564.22    208.89 o 
  44   4  -2      783.56      581.54    190.67 o 
   1   5  -2   234451.70   234589.23   3212.93 o 
   2   5  -2   149693.06   146492.41   2029.65 o 
   3   5  -2   465842.16   466620.88   4888.94 o 
   4   5  -2   185273.86   189515.77   2335.48 o 
   5   5  -2    26733.05    29450.23    960.82 o 
   6   5  -2    86954.95    90733.64   1527.52 o 
   7   5  -2    31660.92    31957.88    852.33 o 
   8   5  -2     8516.19    11559.73    559.77 o 
   9   5  -2   151506.50   147984.67   2074.92 o 
  10   5  -2    65946.67    64990.46   1992.11 o 
  11   5  -2     3178.72     4363.11    401.47 o 
  12   5  -2    82796.31    83019.02   1917.09 o 
  13   5  -2    54782.14    49615.82   1560.50 o 
  14   5  -2    15594.43    14268.73    493.30 o 
  15   5  -2    86193.32    81962.46   1741.19 o 
  16   5  -2     9486.48     8557.23    686.28 o 
  17   5  -2    22122.17    23723.69   1087.66 o 
  18   5  -2    92172.23    89432.59   2257.35 o 
  19   5  -2    76476.54    71869.63   1830.11 o 
  20   5  -2    22877.21    22394.15   1472.02 o 
  21   5  -2     1517.68     1461.17    131.06 o 
  22   5  -2    11314.93    11083.48    666.71 o 
  23   5  -2    13253.13    11975.39   1244.24 o 
  24   5  -2    85489.24    90746.91   4476.78 o 
  25   5  -2     8091.73     8548.06   1121.81 o 
  26   5  -2    12438.33    13322.71   1109.84 o 
  27   5  -2     6923.51     7126.80    727.32 o 
  28   5  -2     5873.95     6097.92    809.20 o 
  29   5  -2    12033.93    13233.69    944.08 o 
  30   5  -2     2193.98     1840.13    364.21 o 
  31   5  -2     2724.64     2742.62    465.61 o 
  32   5  -2    16000.01    16735.65   1089.96 o 
  33   5  -2     1483.03     1386.60    377.92 o 
  34   5  -2     4287.86     4597.17    604.94 o 
  35   5  -2     3785.68     4165.90    520.63 o 
  36   5  -2     9052.60    10837.22   1001.72 o 
  37   5  -2     4722.55     5118.12    669.11 o 
  38   5  -2      792.34      705.25    191.84 o 
  39   5  -2    12342.42    13190.76    915.04 o 
  40   5  -2     3162.54     3206.92    509.91 o 
  41   5  -2     6861.93     7900.25    667.12 o 
  42   5  -2      512.77      536.98    240.75 o 
  43   5  -2     1135.02     1361.37    286.38 o 
  44   5  -2     6637.71     7290.92    712.93 o 
   0   6  -2   309683.41   328452.63   5704.34 o 
   1   6  -2    21910.82    22647.50    668.72 o 
   2   6  -2   598035.38   597434.00   6486.60 o 
   3   6  -2    40479.06    37715.06   1098.18 o 
   4   6  -2   335361.94   320746.19   2842.14 o 
   5   6  -2   218436.34   228041.44   2809.22 o 
   6   6  -2    90370.42    86246.27   1462.29 o 
   7   6  -2     5203.47     5212.09    299.91 o 
   8   6  -2   230432.59   223979.00   3077.54 o 
   9   6  -2    89686.09    90497.84   2075.86 o 
  10   6  -2    33578.96    31922.59   1156.50 o 
  11   6  -2    20135.95    18731.86    691.83 o 
  12   6  -2    65699.12    62379.45   2139.56 o 
  13   6  -2   121979.95   116611.13   2259.88 o 
  14   6  -2    25693.13    24619.46    836.98 o 
  15   6  -2    28513.79    28825.77   1166.65 o 
  16   6  -2    16342.57    16230.83   1111.49 o 
  17   6  -2    27958.55    25946.56   1056.75 o 
  18   6  -2    91689.15    84596.87   2136.95 o 
  19   6  -2    87156.26    85731.35   2377.14 o 
  20   6  -2    40560.82    41523.48   1554.49 o 
  21   6  -2    87237.09    81701.88   2273.44 o 
  22   6  -2   103141.13   101507.88   2493.61 o 
  23   6  -2     9822.33     9471.36    994.86 o 
  24   6  -2    11586.69    11643.42    993.56 o 
  25   6  -2    23087.60    22504.23   1191.57 o 
  26   6  -2     1706.73     1966.76    377.01 o 
  27   6  -2    24140.13    22911.34   1767.66 o 
  28   6  -2    27065.01    26303.98   1755.48 o 
  29   6  -2     2699.42     2027.20    442.27 o 
  30   6  -2      654.88      691.95    188.65 o 
  31   6  -2     1845.20     1909.91    303.76 o 
  32   6  -2      102.11      435.67    152.00 o 
  33   6  -2     3579.71     3829.42    510.95 o 
  34   6  -2    11757.91    11792.52    982.82 o 
  35   6  -2     2073.52     2048.61    330.78 o 
  36   6  -2     2811.59     2539.12    411.09 o 
  37   6  -2      862.08     1227.00    287.90 o 
  38   6  -2     2629.94     2502.64    422.31 o 
  39   6  -2     3018.39     3436.86    703.59 o 
  40   6  -2      913.53     1029.69    287.32 o 
  41   6  -2      563.20      368.62    161.27 o 
  42   6  -2     6321.90     6020.23    698.60 o 
  43   6  -2      835.01      997.05    313.36 o 
   1   7  -2     9014.65    10884.21    504.13 o 
   2   7  -2   116249.81   109501.13   2106.02 o 
   3   7  -2    95384.84    95692.62   2451.05 o 
   4   7  -2    84707.13    79865.01   1835.63 o 
   5   7  -2    29476.69    30362.17   1216.42 o 
   6   7  -2   120096.55   120888.38   2324.49 o 
   7   7  -2   185810.73   181590.53   2507.50 o 
   8   7  -2   147133.56   141426.72   2721.79 o 
   9   7  -2   147143.27   145393.72   3124.74 o 
  10   7  -2      939.25     1237.43    167.60 o 
  11   7  -2    49099.41    52358.00   1798.86 o 
  12   7  -2    72129.88    70378.07   1633.01 o 
  13   7  -2    31733.15    31647.84   1323.85 o 
  14   7  -2     5037.13     5069.25    498.89 o 
  15   7  -2    98224.33    94521.41   2537.31 o 
  16   7  -2    18494.56    19645.69   1166.54 o 
  17   7  -2    17047.98    16316.83   1120.20 o 
  18   7  -2    11493.73    10772.57    639.27 o 
  19   7  -2     7117.41     7067.33    663.73 o 
  20   7  -2    14539.24    13938.64   1023.75 o 
  21   7  -2    88567.71    89756.88   2026.34 o 
  22   7  -2     4080.63     3267.61    557.52 o 
  23   7  -2     4183.93     4033.33    623.29 o 
  24   7  -2    24763.43    24125.72   1435.35 o 
  25   7  -2    47975.08    48828.76   1832.94 o 
  26   7  -2    11254.17    10677.47   1061.97 o 
  27   7  -2     2530.66     2169.69    414.35 o 
  28   7  -2     2130.90     2120.94    388.70 o 
  29   7  -2    21340.86    22536.24   1400.11 o 
  30   7  -2     4406.49     4026.78    634.12 o 
  31   7  -2    23399.97    24125.81   1473.35 o 
  32   7  -2     3817.78     3798.85    554.91 o 
  33   7  -2    12203.33    12413.31    914.06 o 
  34   7  -2      938.00      538.61    202.55 o 
  35   7  -2    26665.96    31604.79   2247.32 o 
  36   7  -2      540.17      352.80    197.06 o 
  37   7  -2      285.57       38.28    479.67 o 
  38   7  -2     7434.82     8941.55   1132.63 o 
  39   7  -2     1763.04     1810.01    321.00 o 
  40   7  -2      377.55      510.01    194.34 o 
  41   7  -2     1486.59     1085.60    324.53 o 
  42   7  -2     2695.00     2778.02    516.55 o 
  43   7  -2     4482.74     5833.20    645.69 o 
   0   8  -2    12996.01    12561.88    746.01 o 
   1   8  -2   332787.28   341159.72   4651.85 o 
   2   8  -2    27464.70    27707.00   1004.83 o 
   3   8  -2    23719.84    21662.45   1021.67 o 
   4   8  -2   104000.53    98473.23   2400.37 o 
   5   8  -2     2732.31     3708.72    337.72 o 
   6   8  -2   256595.95   257361.89   3974.05 o 
   7   8  -2    43128.02    41152.69   1629.89 o 
   8   8  -2    51907.78    52152.06   1794.43 o 
   9   8  -2    36503.24    39183.58   1425.62 o 
  10   8  -2    11583.88    10508.80    900.32 o 
  11   8  -2    16497.12    16245.21   1215.41 o 
  12   8  -2    35009.20    32338.95   1407.41 o 
  13   8  -2     8008.23     7982.46    722.02 o 
  14   8  -2      786.48      668.56    167.32 o 
  15   8  -2     3648.92     3894.61    391.52 o 
  16   8  -2    27902.96    27588.52   1311.65 o 
  17   8  -2   126413.73   122292.91   2393.51 o 
  18   8  -2     4148.12     3926.24    411.26 o 
  19   8  -2   176452.13   179208.83   3562.01 o 
  20   8  -2    43750.16    43234.44   2329.56 o 
  21   8  -2    85134.16    85310.55   3096.10 o 
  22   8  -2    26092.67    24980.87   1286.64 o 
  23   8  -2    29864.96    29102.39   1319.44 o 
  24   8  -2    34811.53    34416.42   1908.30 o 
  25   8  -2    13198.41    13674.82   1096.12 o 
  26   8  -2    11154.05    11686.32   1015.68 o 
  27   8  -2     7648.13     7508.09    660.49 o 
  28   8  -2     3832.07     4180.29    569.60 o 
  29   8  -2     2076.70     1603.25    288.31 o 
  30   8  -2     1432.80     1135.68    226.28 o 
  31   8  -2    30990.76    34353.39   2218.06 o 
  32   8  -2     6182.13     5912.63    878.14 o 
  33   8  -2     3596.26     3462.14    655.23 o 
  34   8  -2     3838.87     4123.86    844.68 o 
  35   8  -2     5154.56     4292.87    748.31 o 
  36   8  -2     1904.75     1302.47    372.18 o 
  37   8  -2     3547.37     4594.89    689.33 o 
  38   8  -2     3238.99     3452.99    680.01 o 
  39   8  -2    12011.32    12488.49   1234.84 o 
  40   8  -2     1886.91     1880.06    397.77 o 
  41   8  -2     3816.83     5203.62    781.83 o 
  42   8  -2      629.23      724.59    178.10 o 
   1   9  -2    41858.83    41769.08   1673.20 o 
   2   9  -2    44614.01    40300.39   1453.35 o 
   3   9  -2    16030.99    15073.07    562.67 o 
   4   9  -2    19879.01    20260.09    744.85 o 
   5   9  -2    11433.50    10350.18    888.47 o 
   6   9  -2    10935.15    11892.00    533.55 o 
   7   9  -2    57374.75    53812.28   1523.79 o 
   8   9  -2    52016.45    49557.01   1732.87 o 
   9   9  -2     8029.52     7696.45    856.83 o 
  10   9  -2     2011.31     2190.06    184.67 o 
  11   9  -2     7733.01     7961.56    738.50 o 
  12   9  -2     8933.71     9064.08    821.70 o 
  13   9  -2     7533.23     7499.35    685.41 o 
  14   9  -2     6860.03     6621.53    614.01 o 
  15   9  -2    64123.30    61948.70   2124.96 o 
  16   9  -2     2846.67     2632.01    230.40 o 
  17   9  -2    35126.88    35528.99   1713.89 o 
  18   9  -2    48452.79    54318.26   2859.74 o 
  19   9  -2   220461.22   225191.81   5481.49 o 
  20   9  -2     6775.98     6120.87    861.01 o 
  21   9  -2    15876.12    14576.16   1226.41 o 
  22   9  -2    21627.16    21483.56   1659.53 o 
  23   9  -2    36520.79    36153.29   1788.82 o 
  24   9  -2     2402.61     2152.75    370.73 o 
  25   9  -2    14163.07    14010.48    970.61 o 
  26   9  -2     6274.32     6759.21    844.98 o 
  27   9  -2    32292.26    33485.55   2034.92 o 
  28   9  -2     5821.56     5532.85    863.27 o 
  29   9  -2     7603.53     7040.55    850.21 o 
  30   9  -2     2503.04     2705.71    644.15 o 
  31   9  -2     4587.30     5079.49    704.18 o 
  32   9  -2     2736.83     2459.65    608.98 o 
  33   9  -2     1635.05     1468.82    359.72 o 
  34   9  -2     5766.39     5901.03    820.62 o 
  35   9  -2     5754.71     5329.56    722.68 o 
  36   9  -2     9457.64    11303.22   1308.07 o 
  37   9  -2    13156.34    13600.01   1199.92 o 
  38   9  -2     3116.19     2688.46    630.37 o 
  39   9  -2     2154.23     1489.65    346.73 o 
  40   9  -2     3806.98     3873.83    726.46 o 
  41   9  -2     1447.02     1678.19    538.92 o 
   0  10  -2    39857.02    38555.93   1757.88 o 
   1  10  -2    91679.59    87823.70   2127.21 o 
   2  10  -2   108078.77   109142.74   2685.51 o 
   3  10  -2   126796.90   127064.35   2814.77 o 
   4  10  -2    30126.98    29923.86   1332.77 o 
   5  10  -2    56033.46    53189.64   1742.66 o 
   6  10  -2    32696.28    31562.82   1319.46 o 
   7  10  -2    64598.86    64622.26   2505.97 o 
   8  10  -2     9574.89     8063.55    863.17 o 
   9  10  -2    38022.92    33866.08   1150.83 o 
  10  10  -2    13273.25    12548.04    762.54 o 
  11  10  -2    56484.48    53240.34   3014.57 o 
  12  10  -2    29821.79    28121.21   2161.62 o 
  13  10  -2    32202.08    31796.63   2408.12 o 
  14  10  -2    17350.70    16304.11   1024.43 o 
  15  10  -2     3199.19     1772.14    639.40 o 
  16  10  -2    62771.01    59476.56   2684.68 o 
  17  10  -2    37661.16    35858.91   1968.53 o 
  18  10  -2    21740.90    21709.91   1339.76 o 
  19  10  -2     9352.67     8943.32    830.21 o 
  20  10  -2    14614.04    14579.66   1206.08 o 
  21  10  -2    38887.63    40279.27   2581.87 o 
  22  10  -2    14137.09    13299.47   1349.44 o 
  23  10  -2    10816.19    10614.22   1017.81 o 
  24  10  -2     1733.29     1283.77    321.54 o 
  25  10  -2     3203.99     2794.59    623.33 o 
  26  10  -2     3147.84     2915.60    559.42 o 
  27  10  -2     7259.38     6795.12   1093.10 o 
  28  10  -2     6805.83     7699.16    954.61 o 
  29  10  -2    20478.92    21837.89   1815.57 o 
  30  10  -2      630.52      550.58    254.88 o 
  31  10  -2     6443.86     7420.24    991.53 o 
  32  10  -2     1561.56     1783.99    439.17 o 
  33  10  -2      226.65      595.12    266.91 o 
  34  10  -2     6870.07     8100.91    932.61 o 
  35  10  -2     2906.02     3079.89    659.32 o 
  36  10  -2     1301.29      880.63    306.16 o 
  37  10  -2     1134.74      916.01    300.27 o 
  38  10  -2     1280.16     1296.00    594.19 o 
  39  10  -2     3705.85     3388.15    746.09 o 
  40  10  -2      515.02      499.19    308.93 o 
   1  11  -2    19161.01    17502.47   1192.93 o 
   2  11  -2    28586.79    26696.17   1149.60 o 
   3  11  -2    23069.59    21255.68   1539.12 o 
   4  11  -2    64878.56    61783.54   2520.76 o 
   5  11  -2    62148.58    62365.48   2121.85 o 
   6  11  -2      485.52      561.00     93.88 o 
   7  11  -2    87277.20    85651.36   2144.99 o 
   8  11  -2    77568.73    76518.45   1925.85 o 
   9  11  -2     6687.85     6443.67    825.23 o 
  10  11  -2    50061.75    45476.59   2108.98 o 
  11  11  -2    19021.34    18174.97   1671.05 o 
  12  11  -2    68671.41    65363.32   2782.21 o 
  13  11  -2     5688.94     5335.64   1248.70 o 
  14  11  -2    17847.34    16065.00   1785.20 o 
  15  11  -2    47451.46    46481.93   4474.71 o 
  16  11  -2     5828.92     5688.32   1133.83 o 
  17  11  -2    34430.25    33115.15   2439.24 o 
  18  11  -2    10553.25    10117.96   1829.28 o 
  19  11  -2    27122.38    26917.98   2594.78 o 
  20  11  -2     5729.74     6362.29   1117.89 o 
  21  11  -2     6273.75     6824.38   1106.94 o 
  22  11  -2     2782.11     2395.49    529.94 o 
  23  11  -2    21085.10    21299.09   1894.48 o 
  24  11  -2    11945.56    12131.47   1400.39 o 
  25  11  -2    11559.33    12257.56   1174.24 o 
  26  11  -2     1613.53     2060.15    426.00 o 
  27  11  -2     2481.67     3363.12    653.24 o 
  28  11  -2     1430.91     1021.90    329.34 o 
  29  11  -2     2659.05     2482.05    546.86 o 
  30  11  -2     8412.17     8665.76    982.15 o 
  31  11  -2     7106.33     7795.13    986.39 o 
  32  11  -2    14887.14    16739.68   1357.55 o 
  33  11  -2      883.49      581.98    247.84 o 
  34  11  -2     2098.02     1346.21    463.73 o 
  35  11  -2     6112.51     7021.62   1051.31 o 
  36  11  -2     4768.32     5515.55    949.34 o 
  37  11  -2    13391.73    15501.84   1468.95 o 
  38  11  -2     2231.75     1557.85    390.03 o 
  39  11  -2     4511.41     5402.84    876.14 o 
   0  12  -2   149599.69   157266.61   8021.51 o 
   1  12  -2     4241.69     4649.81    454.89 o 
   2  12  -2    15513.57    15556.78    896.75 o 
   3  12  -2    28198.33    28762.12   1239.28 o 
   4  12  -2    73888.98    75700.87   2090.52 o 
   5  12  -2    66747.36    69451.19   2800.71 o 
   6  12  -2   246701.17   261321.61   7325.57 o 
   7  12  -2   120717.91   120259.49   3477.45 o 
   8  12  -2     4590.74     3765.72    846.41 o 
   9  12  -2    11672.08    11136.19   1477.08 o 
  10  12  -2    33830.16    32256.53   2315.30 o 
  11  12  -2     9617.19     8960.37   1428.76 o 
  12  12  -2    87279.52    86230.58   2829.03 o 
  13  12  -2     9995.94     9902.57   1450.85 o 
  14  12  -2    62653.84    61847.30   2071.61 o 
  15  12  -2    54687.52    55908.70   2331.02 o 
  16  12  -2     6891.87     6894.84   1503.33 o 
  17  12  -2     1151.96     1230.29    413.08 o 
  18  12  -2     5199.80     4355.16    733.29 o 
  19  12  -2     4916.51     4982.53   1264.85 o 
  20  12  -2     5253.50     5107.94   1319.15 o 
  21  12  -2     6018.01     5215.99   1038.78 o 
  22  12  -2     5921.93     5022.73   1142.00 o 
  23  12  -2     9857.45    10651.55   1487.01 o 
  24  12  -2     5720.05     5777.99   1053.29 o 
  25  12  -2     8685.53     8456.66   1229.31 o 
  26  12  -2    19298.51    18212.14   1967.69 o 
  27  12  -2     3918.27     4324.10    596.80 o 
  28  12  -2     1720.55     1737.03    518.35 o 
  29  12  -2      209.48      482.80    311.34 o 
  30  12  -2     5395.04     6303.91   1117.25 o 
  31  12  -2      564.18      170.38    298.20 o 
  32  12  -2     2825.09     1696.22   1126.13 o 
  33  12  -2     6320.52     6053.40   1043.20 o 
  34  12  -2     5078.55     5225.63    843.50 o 
  35  12  -2     1661.74     1019.53    366.95 o 
  36  12  -2     2165.36     1808.92    698.83 o 
  37  12  -2     1598.95     1647.06    447.14 o 
  38  12  -2       55.08      224.82    303.40 o 
   1  13  -2    19708.33    19684.76   1173.72 o 
   2  13  -2    38335.62    38431.75   1466.42 o 
   3  13  -2     4339.42     3868.41    533.07 o 
   4  13  -2   102193.70   105295.53   2252.83 o 
   5  13  -2     4017.40     3964.68    610.75 o 
   6  13  -2    27124.89    26898.91   1256.96 o 
   7  13  -2    82198.42    81285.80   2965.41 o 
   8  13  -2    11289.42    10818.06   1439.91 o 
   9  13  -2    85704.68    86654.52   3005.37 o 
  10  13  -2    13967.14    13253.86   1447.11 o 
  11  13  -2    72952.48    72890.73   2401.00 o 
  12  13  -2     6371.69     4909.62    859.39 o 
  13  13  -2    28335.50    26965.39   2090.45 o 
  14  13  -2     3090.15     2441.58    612.50 o 
  15  13  -2    10042.66     9534.59   1293.86 o 
  16  13  -2    18051.23    17290.32   1806.78 o 
  17  13  -2     2132.50     1783.82    443.77 o 
  18  13  -2    14536.12    15515.48   1934.55 o 
  19  13  -2    28364.88    30476.42   1957.08 o 
  20  13  -2     6754.54     6810.98   1079.22 o 
  21  13  -2     3127.64     2761.03    643.62 o 
  22  13  -2     1659.75      851.49    451.30 o 
  23  13  -2      449.80       97.19    302.96 o 
  24  13  -2     2096.72     1995.69    597.65 o 
  25  13  -2     4522.07     4549.91    815.99 o 
  26  13  -2    10588.74    12103.01   1457.06 o 
  27  13  -2    13232.72    13295.11   1629.75 o 
  28  13  -2      693.35      682.92    297.28 o 
  29  13  -2     4622.60     4524.31    944.51 o 
  30  13  -2      213.01       -2.31    426.45 o 
  31  13  -2    13534.32    13990.42   1262.21 o 
  32  13  -2     1053.02      689.45    343.18 o 
  33  13  -2     7950.38     9500.55   1104.41 o 
  34  13  -2     2948.62     3099.18    659.02 o 
  35  13  -2     1023.52     1118.67    379.09 o 
  36  13  -2     6707.19     7239.36    835.57 o 
  37  13  -2     1746.43     1387.04    495.20 o 
   0  14  -2    28935.97    32319.72   1879.18 o 
   1  14  -2    40710.37    41354.01   1871.66 o 
   2  14  -2    36369.31    37418.31   1546.82 o 
   3  14  -2    37066.61    37092.36   1535.56 o 
   4  14  -2    26955.21    26783.90   1212.94 o 
   5  14  -2    11091.24    10728.58   1038.25 o 
   6  14  -2     6415.36     5918.37    709.73 o 
   7  14  -2     5116.97     5104.64    926.37 o 
   8  14  -2    16344.94    15701.09   1409.45 o 
   9  14  -2    10696.08    10394.04   1138.07 o 
  10  14  -2      250.49      490.30    370.65 o 
  11  14  -2    11368.24    11145.55   1104.34 o 
  12  14  -2     4046.14     3667.60    790.73 o 
  13  14  -2    24588.26    23807.59   1664.61 o 
  14  14  -2    25413.94    24052.50   1727.09 o 
  15  14  -2    14456.79    14099.95   1447.35 o 
  16  14  -2     5674.09     4312.78    710.84 o 
  17  14  -2    21412.13    21050.49   1565.76 o 
  18  14  -2     9785.18     9334.37   1046.87 o 
  19  14  -2     3455.49     3348.61    629.05 o 
  20  14  -2     9990.65     9208.04   1257.11 o 
  21  14  -2    15014.43    14200.67   1325.07 o 
  22  14  -2     1255.99      978.77    364.02 o 
  23  14  -2    30039.28    29140.52   2003.29 o 
  24  14  -2      701.37     1021.07    425.37 o 
  25  14  -2     8066.73     8682.92   1039.36 o 
  26  14  -2      729.55      570.76    247.61 o 
  27  14  -2      724.78      663.57    249.23 o 
  28  14  -2      142.15      378.50    272.80 o 
  29  14  -2     6888.24     6367.39   1031.55 o 
  30  14  -2      904.91      721.70    251.72 o 
  31  14  -2      517.20      572.49    255.33 o 
  32  14  -2     2487.56     2335.25    584.34 o 
  33  14  -2    14503.93    13789.46   1889.75 o 
  34  14  -2     4665.31     2523.95    959.66 o 
  35  14  -2     2841.79     2244.53    555.05 o 
   1  15  -2     5598.11     6113.20    857.16 o 
   2  15  -2    14573.59    14440.51   1214.44 o 
   3  15  -2    38467.77    40239.26   1758.57 o 
   4  15  -2    33198.96    35520.95   1562.90 o 
   5  15  -2    35260.30    36221.63   1602.23 o 
   6  15  -2     6951.78     6610.15    826.06 o 
   7  15  -2      941.49     1150.30    269.66 o 
   8  15  -2    31223.72    33055.09   2883.28 o 
   9  15  -2      231.23      602.83    251.42 o 
  10  15  -2    70031.04    73278.74   3446.11 o 
  11  15  -2     5884.49     6147.66    935.10 o 
  12  15  -2    10638.53     9944.29   1237.52 o 
  13  15  -2      117.43      570.57    202.11 o 
  14  15  -2    11443.20    10456.14   1211.68 o 
  15  15  -2    38464.20    39015.61   2017.04 o 
  16  15  -2     1124.75     1220.79    388.35 o 
  17  15  -2     1495.86      771.86    308.15 o 
  18  15  -2     1368.37     1187.52    338.61 o 
  19  15  -2    16250.14    16553.27   1516.11 o 
  20  15  -2     1985.11     1701.46    439.27 o 
  21  15  -2     1163.08     1349.95    329.99 o 
  22  15  -2     1090.88     1046.33    287.96 o 
  23  15  -2      834.35      964.97    312.51 o 
  24  15  -2     1589.29     1249.65    378.63 o 
  25  15  -2     5856.60     5461.24    858.53 o 
  26  15  -2     3634.34     3287.45    795.38 o 
  27  15  -2     8930.16     8876.83    899.70 o 
  28  15  -2     3856.65     4043.01    708.19 o 
  29  15  -2     1512.94     1113.28    308.41 o 
  30  15  -2     4273.55     2791.08    493.49 o 
  31  15  -2     2499.03     2207.84    579.82 o 
  32  15  -2     7079.39     7697.19    783.26 o 
  33  15  -2     1842.32     1198.83    331.28 o 
  34  15  -2     2122.56     1628.63    418.50 o 
   0  16  -2    34298.04    35873.13   3032.84 o 
   1  16  -2    22320.22    25579.71   2272.70 o 
   2  16  -2     4810.14     5396.00    780.85 o 
   3  16  -2    10024.86     9407.51    968.56 o 
   4  16  -2      459.51      714.80    192.24 o 
   5  16  -2     3435.15     3309.64    515.24 o 
   6  16  -2     5141.39     5902.72    742.96 o 
   7  16  -2    15709.00    15915.10   1360.74 o 
   8  16  -2    30790.44    31813.16   1383.93 o 
   9  16  -2     1049.59     1207.29    284.03 o 
  10  16  -2     6777.28     7186.08    814.51 o 
  11  16  -2     6879.08     7616.79    908.35 o 
  12  16  -2     7585.42     7308.73    814.95 o 
  13  16  -2    19466.82    18391.75   1565.33 o 
  14  16  -2     8861.69     9291.64   1223.20 o 
  15  16  -2     9932.76    10296.72   1229.74 o 
  16  16  -2    16650.49    17544.16   1404.29 o 
  17  16  -2     2951.61     3271.27    615.79 o 
  18  16  -2     1321.80      812.66    272.23 o 
  19  16  -2      772.00      606.99    234.03 o 
  20  16  -2    16850.27    16803.96   1459.98 o 
  21  16  -2      769.50      786.46    321.37 o 
  22  16  -2     7048.20     8043.38   1211.01 o 
  23  16  -2     6093.67     5961.42   1207.04 o 
  24  16  -2     2215.07     1700.04    389.70 o 
  25  16  -2      488.33      506.27    238.99 o 
  26  16  -2     1264.05      800.93    290.29 o 
  27  16  -2     7090.09     7311.04    945.53 o 
  28  16  -2    10483.84    10477.36   1086.35 o 
  29  16  -2     4936.38     5949.33    792.78 o 
  30  16  -2     1803.23     1765.51    431.84 o 
  31  16  -2     2367.34     1486.04    443.77 o 
  32  16  -2     6021.64     5891.83    723.79 o 
   1  17  -2     1998.74     3086.87    646.00 o 
   2  17  -2    29475.81    34220.75   2134.71 o 
   3  17  -2    13988.47    15749.26   1655.84 o 
   4  17  -2     4438.54     5830.60    986.05 o 
   5  17  -2    18229.47    20541.95   2070.07 o 
   6  17  -2    10551.34    11017.98   1913.80 o 
   7  17  -2    14094.48    14531.86   1134.33 o 
   8  17  -2     2417.72     2837.92    491.94 o 
   9  17  -2     1762.38     1169.20    272.36 o 
  10  17  -2    22052.04    22203.44   1562.95 o 
  11  17  -2    15700.20    16523.78   1310.40 o 
  12  17  -2     1362.30     1226.13    311.97 o 
  13  17  -2     6051.96     5507.61    708.77 o 
  14  17  -2     1121.35      862.65    311.42 o 
  15  17  -2    17867.21    17896.60   1285.80 o 
  16  17  -2      974.37      817.73    231.72 o 
  17  17  -2     5761.53     5573.55    684.20 o 
  18  17  -2     7315.10     7051.42    927.75 o 
  19  17  -2     3480.29     3693.80    734.78 o 
  20  17  -2     1492.77     1195.59    348.50 o 
  21  17  -2      403.78      474.52    265.03 o 
  22  17  -2     2865.79     1964.16    483.61 o 
  23  17  -2       83.91      336.18    207.41 o 
  24  17  -2     1102.00     1142.74    311.58 o 
  25  17  -2     1903.71     1530.55    404.86 o 
  26  17  -2     2100.21     1472.55    413.62 o 
  27  17  -2     1434.24     1246.97    364.51 o 
  28  17  -2      494.42      739.76    237.09 o 
  29  17  -2      918.37     1286.90    352.81 o 
  30  17  -2     7464.66     7936.83    857.37 o 
   0  18  -2    11478.31    12524.29   2059.32 o 
   1  18  -2     2530.18     2498.65    683.90 o 
   2  18  -2     3626.97     4296.95    745.65 o 
   3  18  -2     7637.27     9411.64   1375.25 o 
   4  18  -2    10460.58    12383.20   1455.89 o 
   5  18  -2     8498.62     8610.22   1285.58 o 
   6  18  -2     7803.41     8311.13   1241.35 o 
   7  18  -2     5866.72     6391.11    915.84 o 
   8  18  -2    19571.73    22095.62   1844.64 o 
   9  18  -2     8896.64    11288.96   1417.51 o 
  10  18  -2       37.36      282.18    159.52 o 
  11  18  -2     2366.25     2063.94    351.02 o 
  12  18  -2     5169.88     4287.73    573.11 o 
  13  18  -2      247.99      384.67    176.56 o 
  14  18  -2     2890.20     2641.62    523.57 o 
  15  18  -2     5469.03     5482.39    787.02 o 
  16  18  -2    11068.16    11735.05    926.29 o 
  17  18  -2     2644.65     2299.90    466.17 o 
  18  18  -2      951.15      833.32    216.22 o 
  19  18  -2    10903.41    10909.86    954.82 o 
  20  18  -2     1565.02     1254.46    301.76 o 
  21  18  -2    10053.10    10175.61   1027.65 o 
  22  18  -2     1588.65     1514.75    350.25 o 
  23  18  -2     2822.52     2661.66    533.65 o 
  24  18  -2     2651.12     2211.02    541.13 o 
  25  18  -2      759.16      522.88    338.58 o 
  26  18  -2     4980.48     4258.77    669.97 o 
  27  18  -2      133.64     -157.31    301.12 o 
   1  19  -2     1019.73     1504.07    581.65 o 
   2  19  -2    20017.68    25417.22   2182.63 o 
   3  19  -2     9649.35    12600.24   1562.64 o 
   4  19  -2     3622.16     4296.27    870.59 o 
   5  19  -2    10495.64    12945.30   1527.97 o 
   6  19  -2     6819.11     7074.66   1523.34 o 
   7  19  -2     2209.24     2863.19    763.96 o 
   8  19  -2     3527.28     5199.89    975.27 o 
   9  19  -2     6721.71     6967.17   1084.55 o 
  10  19  -2     2360.88     3362.55    656.69 o 
  11  19  -2     7886.31     9649.44   1292.94 o 
  12  19  -2     1562.08     1944.81    818.37 o 
  13  19  -2       72.09      483.46    223.75 o 
  14  19  -2    11159.14    13012.67   1102.38 o 
  15  19  -2     4214.84     3727.45    593.61 o 
  16  19  -2     9727.42     9235.59   1043.39 o 
  17  19  -2     2502.10     2466.63    567.75 o 
  18  19  -2     9745.48     9037.94    904.99 o 
  19  19  -2     1008.00      992.02    264.69 o 
  20  19  -2      960.19      783.89    224.23 o 
  21  19  -2     1448.18      933.36    268.55 o 
  22  19  -2     2168.63     1810.67    434.15 o 
  23  19  -2      428.11      224.83    198.49 o 
  24  19  -2     5495.92     5967.41    873.60 o 
   0  20  -2    27319.49    34547.03  23531.27 o 
   1  20  -2     3291.08     4119.93    762.81 o 
   2  20  -2    16556.30    19002.23   1747.11 o 
   3  20  -2     2634.75     4142.72    763.41 o 
   4  20  -2     4777.01     5587.33    842.34 o 
   5  20  -2     9908.27    11132.97   1084.84 o 
   6  20  -2     2458.31     1876.85    684.00 o 
   7  20  -2     3306.75     3635.07    777.08 o 
   8  20  -2      458.97      925.47    310.97 o 
   9  20  -2      432.31      549.18    322.75 o 
  10  20  -2      215.80      344.46    217.96 o 
  11  20  -2     6135.76     6613.69   1071.34 o 
  12  20  -2     3429.51     3502.35    703.42 o 
  13  20  -2     6426.77     5686.80   1552.38 o 
  14  20  -2      529.85      643.76    480.62 o 
  15  20  -2     3663.11     3987.07   1471.69 o 
  16  20  -2     3611.20     5755.21   1490.99 o 
  17  20  -2      980.04     1740.07    705.15 o 
  18  20  -2     2014.58     1780.41    887.58 o 
  19  20  -2     4318.57     4724.13    917.03 o 
  20  20  -2     3888.62     3696.58    717.87 o 
  21  20  -2      558.07      267.97    245.49 o 
   1  21  -2      475.76      517.83    290.30 o 
   2  21  -2     1021.28      836.82    358.23 o 
   3  21  -2     1964.74     1450.13    439.23 o 
   4  21  -2     6158.42     7863.16   1148.94 o 
   5  21  -2     2600.80     4333.49    742.51 o 
   6  21  -2     2481.01     2345.76    579.73 o 
   7  21  -2      488.10     -126.30    417.48 o 
   9  21  -2     1674.69     1139.52    429.56 o 
  10  21  -2     2529.52     2143.51   1117.36 o 
  11  21  -2      515.59      754.26    506.94 o 
  12  21  -2    14419.83    16821.83   2364.53 o 
  13  21  -2     3681.08     4020.40   1169.99 o 
  14  21  -2     3708.52     5342.99   1319.08 o 
  15  21  -2      853.11     1134.90    491.15 o 
  16  21  -2      757.96      512.20    543.77 o 
  17  21  -2      134.09      559.56    468.35 o 
   0  22  -2      141.95      435.02    477.12 o 
   1  22  -2     8884.35     8735.42   1573.43 o 
   2  22  -2     5319.92     6276.17   1487.48 o 
   3  22  -2     3187.14     4194.06   1133.15 o 
   4  22  -2     1913.32     1373.46    685.85 o 
   5  22  -2     2138.61     2290.86    903.36 o 
   7  22  -2      571.94      619.09    248.75 o 
   8  22  -2     2994.23     4029.17   1233.13 o 
   9  22  -2     1664.53     3162.65   1229.63 o 
  10  22  -2      884.33      729.71    412.21 o 
  11  22  -2     1600.03     1062.99    663.05 o 
   4   0  -1     5200.54     4408.75    266.47 o 
   6   0  -1    36871.94    40071.36   1316.66 o 
   8   0  -1   562208.56   520501.13   6435.78 o 
  10   0  -1   991127.81  1004758.06  17442.79 o 
  12   0  -1   250696.42   235845.13   4638.80 o 
  14   0  -1   160884.38   141230.06   2850.21 o 
  16   0  -1     4455.35     3372.78    509.31 o 
  18   0  -1   332329.19   340342.03   7428.54 o 
  20   0  -1   114218.87   112313.06   3544.87 o 
  22   0  -1   116907.12   122770.57   3876.37 o 
  24   0  -1    61253.20    63320.11   2855.10 o 
  26   0  -1    42811.50    46096.03   3087.38 o 
  28   0  -1    21762.04    22175.35   1936.92 o 
  30   0  -1   180212.70   216412.27  94603.96 o 
  32   0  -1     8834.50     9727.84   1483.95 o 
  34   0  -1     9181.65    11419.29   1580.52 o 
  36   0  -1     8549.35     9808.27   1929.12 o 
  38   0  -1     4403.68     4748.33    741.70 o 
  40   0  -1     6963.26     7121.65   1016.65 o 
  42   0  -1     8023.63    10365.72   1249.67 o 
  44   0  -1      141.06      402.29    182.59 o 
   2   1  -1    71714.13    74728.59   2024.22 o 
   3   1  -1   538514.88   509225.00   5078.57 o 
   4   1  -1     2648.50     2323.05     87.53 o 
   5   1  -1    20828.98    20277.19    538.01 o 
   6   1  -1     6478.63     6735.44    265.77 o 
   7   1  -1    70621.98    68110.41   1445.72 o 
   9   1  -1    83465.61    67783.21   2298.34 o 
  10   1  -1     5557.70     6023.08    343.29 o 
  11   1  -1    62180.79    56907.69   1384.92 o 
  12   1  -1   356812.59   345336.41   3577.26 o 
  13   1  -1    25519.22    27831.22   1082.76 o 
  14   1  -1    12305.16    10784.21    585.43 o 
  15   1  -1     6147.85     7379.62   1029.94 o 
  16   1  -1   224176.56   212805.95   3833.74 o 
  17   1  -1    66296.08    59429.38   2665.84 o 
  18   1  -1    59145.82    54447.64   2444.57 o 
  19   1  -1    77175.15    71964.45   2200.60 o 
  20   1  -1    24845.16    25285.84   1822.75 o 
  21   1  -1    35341.52    36760.01   1713.10 o 
  22   1  -1     4208.48     4323.92    606.45 o 
  23   1  -1    98301.55   102691.11   3257.63 o 
  24   1  -1     8591.46     9049.64   1134.52 o 
  25   1  -1    67125.95    70196.71   3667.95 o 
  26   1  -1    24683.27    27203.18   2006.62 o 
  27   1  -1      749.18      562.64    354.47 o 
  28   1  -1    75932.86    82410.02   3337.92 o 
  29   1  -1     3062.46     3405.89    979.29 o 
  30   1  -1     9130.56     9343.94    998.88 o 
  31   1  -1    11104.46    12561.74   1156.28 o 
  32   1  -1      825.61      647.26    267.19 o 
  33   1  -1     2063.80     2342.96    468.47 o 
  34   1  -1     8465.73     9872.08   2011.95 o 
  35   1  -1     7361.93     7589.69   1127.17 o 
  36   1  -1    20178.88    24269.24   1435.21 o 
  37   1  -1     2088.34     2982.10    730.65 o 
  38   1  -1     3476.47     4718.89    540.94 o 
  39   1  -1      415.58      661.42    209.73 o 
  40   1  -1    10884.78    12499.14    867.30 o 
  41   1  -1     6672.03     9214.37    804.75 o 
  42   1  -1     2052.41     1866.94    300.03 o 
  43   1  -1     5292.05     5846.18    635.79 o 
  44   1  -1     3721.94     4314.60    545.55 o 
  45   1  -1      699.30      859.24    179.05 o 
   1   2  -1   166011.00   184293.80   2515.52 o 
   2   2  -1   237682.11   221315.45   3015.51 o 
   3   2  -1    39920.74    37319.17   1354.07 o 
   4   2  -1   131592.97   152926.30   2500.19 o 
   5   2  -1     2119.41     2089.91    116.86 o 
   8   2  -1   146796.30   123556.05   1881.15 o 
   9   2  -1   845447.81   809680.75   9501.13 o 
  10   2  -1    37783.09    31994.81   9924.71 o 
  11   2  -1    72016.33    73523.03   2040.18 o 
  12   2  -1     8634.30     7705.87    475.79 o 
  13   2  -1   328266.47   317905.28   3917.71 o 
  14   2  -1   262216.34   236159.41   2936.68 o 
  15   2  -1    33929.41    30087.84   1173.98 o 
  16   2  -1    61185.24    57323.34   1977.21 o 
  17   2  -1     5517.61     4781.93    474.74 o 
  18   2  -1    82855.35    84638.89   2217.09 o 
  19   2  -1     1380.05     1286.78    305.55 o 
  20   2  -1     6802.37     6558.77    617.98 o 
  21   2  -1    16976.31    17196.20   1512.14 o 
  22   2  -1    90283.33    88962.48   2531.83 o 
  23   2  -1    41861.39    42576.67   2013.20 o 
  24   2  -1    25419.71    26763.81   1553.94 o 
  25   2  -1   146013.08   153413.72   7644.37 o 
  26   2  -1    36354.77    37636.00   3608.19 o 
  27   2  -1     3694.29     3782.58    688.56 o 
  28   2  -1     5935.21     6980.31    996.23 o 
  29   2  -1    11808.53    12455.48   1182.73 o 
  30   2  -1     7220.00     6869.09   1080.12 o 
  31   2  -1    32001.30    35450.07   1597.96 o 
  32   2  -1    22062.84    24532.35   1801.46 o 
  33   2  -1    18019.13    18489.24   1264.58 o 
  34   2  -1     6099.46     6027.76    817.24 o 
  35   2  -1     3625.28     4517.83    701.61 o 
  36   2  -1    21067.94    23607.77   1403.83 o 
  37   2  -1      911.24     1034.28    311.04 o 
  38   2  -1    12407.68    14229.00   1232.66 o 
  39   2  -1     5862.30     6642.80    781.64 o 
  40   2  -1     2709.43     2485.24    454.99 o 
  41   2  -1      657.79      401.42    205.20 o 
  42   2  -1      329.43      470.96    189.53 o 
  43   2  -1    12443.27    15957.16   1113.38 o 
  44   2  -1      355.87      339.77    141.23 o 
  45   2  -1      902.30      981.23    167.87 o 
   0   3  -1    29011.06    25041.56   1140.31 o 
   1   3  -1    37074.08    34669.36    908.50 o
[truncated: 504,402 more chars]
